# Supplementary material for: Blood–brain barrier leakage and perivascular inflammation in cerebral amyloid angiopathy
Source: Brain Commun. 2022 Sep 26;4(5):fcac245. doi: 10.1093/braincomms/fcac245 (PMC9576155; doi:10.1093/braincomms/fcac245)
Supplement: fcac245_Supplementary_Data [file fcac245_supplementary_data.zip]

Archive with 2 entries (2 files):
- SupplementaryTables.xlsx
- Supplementary_figures.pdf
