# Supplementary material for: Blood–brain barrier leakage and perivascular inflammation in cerebral amyloid angiopathy
Source: Brain Commun. 2022 Sep 26;4(5):fcac245. doi: 10.1093/braincomms/fcac245 (PMC9576155; doi:10.1093/braincomms/fcac245)
Supplement: fcac245_Supplementary_Data [file fcac245_supplementary_data.zip › SupplementaryTables.xlsx]

## Sheet: Case 1
Case 1
Vessel #	Vonsattel Grade	Fibrin	SMA score	GFAP Sholl analysis (positive cells/𝜇m2)										CD68 Sholl analysis (positive cells/𝜇m2)										Fibrin Sholl analysis (positive cells/𝜇m2)
		(0 = neg, 1 = pos)		1 to 50 𝜇m	51 to 100	101 to 150	151 to 200	201 to 250	251 to 300	301 to 350	351 to 400	401 to 450	451 to 500	1 to 50 𝜇m	51 to 100	101 to 150	151 to 200	201 to 250	251 to 300	301 to 350	351 to 400	401 to 450	451 to 500	1 to 50 𝜇m	51 to 100	101 to 150	151 to 200	201 to 250	251 to 300	301 to 350	351 to 400	401 to 450	451 to 500
1	0	0	0	5.69e-05	1.96e-05	4.49e-05	4.85e-05	3.06e-05	9.03e-06	1.97e-05	0	3.31e-05	3.38e-05	3.28e-05	2.15e-05	9.65e-05	5.14e-05	2.14e-05	9.16e-06	3.46e-05	2.6e-05	1.91e-05	3e-05	0	0	1.51e-05	1.22e-05	1.03e-05	8.84e-06	3.75e-05	0	0	0
2	0	0	0	0	0	1.98e-05	0	2.45e-05	5.13e-05	4.42e-05	5.88e-05	3.88e-05	1.04e-05	0	2.92e-05	2e-05	4.57e-05	4.92e-05	4.12e-05	2.66e-05	1.59e-05	2.6e-05	1.91e-05	0	0	0	0	0	0	0	0	0	0
3	0	0	1	0	2.65e-05	0	0	0	0	8.68e-06	2.69e-05	0	1.06e-05	0	2.79e-05	1.94e-05	1.49e-05	1.21e-05	4.05e-05	0	0	2.55e-05	0	0	0	1.78e-05	2.79e-05	1.14e-05	9.69e-06	1.77e-05	1.78e-05	2.99e-05	1.07e-05
4	0	0	1	0	5.58e-05	9.68e-05	4.48e-05	4.23e-05	3.94e-05	2.4e-05	7.05e-05	5.18e-05	6.77e-05	0	0	0	1.55e-05	2.92e-05	1.35e-05	3.69e-05	1.25e-05	0	1.53e-05	4.45e-05	0	3.7e-05	4.31e-05	6.17e-05	7.17e-05	1.18e-05	1.31e-05	4.1e-05	1.41e-05
5	0	0	0	0	0	0	0	0	0	8.49e-06	1.7e-05	3.94e-05	4.16e-05	0	0	1.84e-05	0	1.17e-05	0	8.53e-06	7.8e-06	0	9.49e-06	3.92e-05	0	0	5.5e-05	6.78e-05	1.92e-05	2.5e-05	1.64e-05	1.9e-05	7.07e-05
6	0	0	3	4.06e-05	0	0	0	0	0	8.52e-06	9.53e-06	0	0	0	5.26e-05	3.72e-05	4.32e-05	2.35e-05	1.98e-05	8.58e-06	7.56e-06	4.59e-05	0	0	2.58e-05	0	2.85e-05	3.49e-05	3.94e-05	4.26e-05	1.51e-05	3.16e-05	9.18e-06
7	0	0	3	0	0	0	0	0	0	1.73e-05	3.75e-05	2.07e-05	3.23e-05	0.00012	0	0	0	3.41e-05	3.05e-05	5.55e-05	2.56e-05	2.56e-05	1.51e-05	3.39e-05	2.21e-05	5e-05	6.18e-05	2.8e-05	3.84e-05	1.42e-05	4.61e-05	9.69e-05	3.38e-05
8	0	0	1	0	0	0	0	0	0	0	9.73e-06	0	0	5.63e-05	5.96e-05	0	6.16e-05	6.2e-05	3.11e-05	3.57e-05	1.57e-05	1.49e-05	8.76e-06	0	0	0	0	1.2e-05	1.01e-05	2.61e-05	2.39e-05	8.61e-06	1.92e-05
9	0	0	3	0	0	0	1.51e-05	1.22e-05	0	0	0	0	0											0	0	0	0	0	9.94e-06	0	0	8.12e-06	1.87e-05
10	0	0	1	0	0	0	0	0	0	0	0	0	0	0	2.96e-05	2.02e-05	1.53e-05	2.47e-05	2.07e-05	1.78e-05	1.56e-05	3.83e-05	1.74e-05	0	0	0	2.37e-05	0	0	7.59e-06	0	8.1e-06	0
11	0	0	3	0	0	0	0	1.18e-05	0	0	2.71e-05	1.01e-05	1.06e-05	0	0	5.16e-05	4.07e-05	2.24e-05	2.85e-05	1.65e-05	2.32e-05	3.41e-05	3.71e-05	0	2.35e-05	0	2.71e-05	0	9.49e-06	8.26e-06	0	0	1.89e-05
12	1	0	3	0.000147	0	3.86e-05	1.75e-05	9.53e-05	2.85e-05	0	0	3.03e-05	1.55e-05	0	2.83e-05	2.03e-05	0	3.29e-05	2.9e-05	2.59e-05	2.36e-05	1.37e-05	3.47e-05	0	0	0	0	0	0	0	0	0	0
13	1	1	2	0	3.93e-05	1.5e-05	1.22e-05	1.02e-05	2.79e-05	4.58e-05	4.93e-05	2.11e-05	1.09e-05											3.09e-05	2.07e-05	3.12e-05	2.51e-05	0	2.17e-05	1.93e-05	9.53e-06	1.02e-05	2.07e-05
14	2	1	0	5.48e-05	0.000118	0.000161	7.82e-05	7.53e-05	6.97e-05	3.82e-05	6.26e-05	5.67e-05	1.5e-05	6.01e-05	3.08e-05	0.000104	4.85e-05	3.24e-05	4.48e-05	6.81e-05	6.18e-05	2.46e-05	1.6e-05	0	0	0	3.05e-05	3.99e-05	2.63e-05	4.95e-05	0	3.02e-05	0
15	2	1	0	0.000243	0	4.88e-05	4.1e-05	1.76e-05	3.08e-05	4.11e-05	0	2.26e-05	2.51e-05	0.000137	9.77e-05	0.000129	4.23e-05	8.92e-05	7.78e-05	7e-05	7.63e-05	5.53e-05	0.000108	0	2.68e-05	5.65e-05	4.36e-05	5.92e-05	2e-05	3.58e-05	2.69e-05	9.9e-06	4.25e-05
16	2	1	0	4.64e-05	0	1.88e-05	0	1.18e-05	2e-05	8.64e-06	9.08e-06	0	2.14e-05	0	0.000153	3.64e-05	2.84e-05	3.48e-05	3.92e-05	5.95e-05	3.04e-05	4.77e-05	6.36e-05	9.31e-05	8.32e-05	1.57e-05	0.000101	4.2e-05	4.71e-05	5.62e-05	6.8e-05	4.23e-05	1.43e-05
17	2	1	0	5.06e-05	0	0	5.97e-05	4.84e-05	5.08e-05	4.71e-05	1.13e-05	6.46e-05	6.88e-05	0.000111	6.11e-05	7.42e-05	8.14e-05	7.06e-05	9.47e-05	5.69e-05	2.58e-05	4.85e-05	4.17e-05	7.42e-05	0	0	0	0	0	1.26e-05	1.34e-05	0	1.53e-05
18	2	1	0	0.000108	2.91e-05	4.74e-05	0.000125	6.04e-05	8.56e-05	0.000101	0	0	0	4.93e-05	2.77e-05	9.65e-05	5.93e-05	1.2e-05	2.02e-05	1.75e-05	1.56e-05	1.66e-05	3.74e-05	0	0	0	0	0	0	0	0	0	0
19	2	1	0	0.000138	5.33e-05	0	0	0	9.97e-06	8.62e-06	0	2.97e-05	0	0	5.72e-05	3.94e-05	3.01e-05	2.44e-05	3.07e-05	3.52e-05	2.32e-05	7.98e-06	1.84e-05	0	0	0	0	0	0	1.88e-05	9.78e-06	0	1.35e-05
20	2	1	0	3.85e-05	2.39e-05	1.74e-05	2.73e-05	9e-05	2.07e-05	1.15e-05	2.69e-05	5.72e-05	2.94e-05	4.44e-05	7.83e-05	0	2.87e-05	2.34e-05	2.01e-05	4.2e-05	5.12e-05	5.13e-05	1.71e-05	0.000281	0.000242	0.000247	0.000158	0.000144	7.02e-05	0.000139	0.000169	0.000127	0
21	2	1	1	0	2.21e-05	0	0	0	9.26e-06	0	1.05e-05	1.1e-05	0											6.65e-05	0	1.62e-05	3.88e-05	3.22e-05	2.76e-05	4.26e-05	1.97e-05	1.05e-05	0
22	2	0		0.00019	0	0	0	1.06e-05	9.34e-06	0	0	0	1.07e-05	0	5.4e-05	0	8.77e-05	0	2e-05	2.6e-05	3.05e-05	1.47e-05	2.61e-05	0	0	0	0	0	0	0	0	0	0
23	2	1	0	0	0	5.82e-05	0	6.03e-05	2.03e-05	3.89e-05	1.99e-05	1.06e-05	2.15e-05	9.35e-05	0	5.6e-05	4.52e-05	3.77e-05	1.61e-05	2.8e-05	3.86e-05	4.77e-05	0	4.68e-05	0.000161	5.93e-05	9.63e-05	6.85e-05	6e-05	3.99e-05	3.61e-05	5.36e-05	1.43e-05
24	2	1	0	0	7.4e-05	7.1e-05	5.56e-05	4.56e-05	4.15e-05	4.1e-05	2.03e-05	6.87e-05	1.34e-05											0.000212	0.000176	0.000116	7.18e-05	0	3.52e-05	6.23e-05	9.79e-05	4.49e-05	8.48e-05
25	2	1	1	8.66e-05	7.71e-05	1.83e-05	4.27e-05	1.16e-05	9.83e-06	0	0	2.04e-05	0	3.68e-05	2.33e-05	5.1e-05	8.07e-05	7.77e-05	7.56e-05	4.11e-05	1.47e-05	1.61e-05	3.6e-05	0	0	0	1.27e-05	3.18e-05	2.72e-05	0	0	0	0
26	2	1	0	0	4.11e-05	3.17e-05	0	4.04e-05	1.24e-05	4.05e-05	1.41e-05	0	0	6.18e-05	4.15e-05	3.12e-05	3.96e-05	5.18e-05	2.43e-05	3.37e-05	4.16e-05	2.24e-05	2.42e-05	5.21e-05	3.28e-05	2.7e-05	2.19e-05	0	0	0	1.38e-05	0	1.72e-05
27	2	1	3	0	0	2.65e-05	2.22e-05	3.79e-05	3.3e-05	0	3.94e-05	1.19e-05	0	9.75e-05	8.58e-05	3.2e-05	5.15e-05	1.23e-05	3.49e-05	4.36e-05	6.04e-05	5.02e-05	5.68e-05	4.26e-05	0.000127	5.48e-05	3.45e-05	4.74e-05	1.42e-05	1.29e-05	0	6.84e-05	5.3e-05
28	2	1	0	4.94e-05	0	0	4.45e-05	0	2.43e-05	2.31e-05	1.21e-05	1.28e-05	2.59e-05	0.000183	3.62e-05	2.89e-05	7.16e-05	6.02e-05	3.42e-05	2.96e-05	3.9e-05	7.21e-05	2.81e-05	0.000157	0.000115	2.31e-05	2.11e-05	7.44e-05	6.54e-05	7.21e-05	4.13e-05	1.55e-05	4.82e-05
29	2	1	2	0	0	0	1.54e-05	0	4.16e-05	3.67e-05	2.74e-05	3.62e-05	0	5.64e-05	5.97e-05	6.08e-05	4.62e-05	3.72e-05	2.08e-05	4.46e-05	3.13e-05	4.52e-05	2.62e-05	5.38e-05	2.91e-05	7.97e-05	3.04e-05	0	3.09e-05	8.86e-06	8.23e-06	1.85e-05	9.99e-06
30	2	1	0	0	0.000121	4.09e-05	0	2.5e-05	1.11e-05	3.07e-05	1.06e-05	3.17e-05	2.08e-05	9.7e-05	0.000194	9.66e-05	0.000119	6.45e-05	7.28e-05	2.83e-05	1.19e-05	5.84e-05	1.39e-05	0.00011	7.76e-05	6.46e-05	7.76e-05	2.11e-05	7.08e-05	0	1.66e-05	1.83e-05	9.21e-05
31	2	1	0	0	0	1.71e-05	1.35e-05	0	9.47e-06	1.7e-05	0	2.95e-05	1.04e-05	0.000134	5.23e-05	8.52e-05	0	8.8e-05	1.58e-05	5.71e-05	5.3e-05	7.67e-05	4.56e-05	0	0	0	1.39e-05	0	0	0	0	0	0
32	2	1	0	5.81e-05	0.000127	3.22e-05	0	4.39e-05	3.8e-05	0	1.49e-05	0	1.35e-05	0	0.00011	3.7e-05	6.8e-05	6.1e-05	9.64e-05	3.75e-05	3.43e-05	7.8e-05	7.53e-05	0	0	0	0	0	0	0	0	0	0
33	2	1	0	0	0	1.8e-05	0	0	1.04e-05	2.24e-05	2.46e-05	0	4.01e-05	0	5.26e-05	5.57e-05	1.44e-05	5.87e-05	9.56e-05	1.07e-05	1.03e-05	3.72e-05	0	0	0	0	0	1.12e-05	9.5e-06	0	0	1.86e-05	0
34	2	1	0	6.52e-05	0.000133	0	0.000115	6.69e-05	5.9e-05	1.31e-05	6.07e-05	1.33e-05	8.22e-05	5.23e-05	5.73e-05	3.94e-05	6.03e-05	1.22e-05	4.09e-05	5.29e-05	1.55e-05	6.77e-05	8.65e-05	4.82e-05	8.2e-05	9.55e-05	5.89e-05	3.61e-05	5.86e-05	3.38e-05	3.4e-05	3.73e-05	5.11e-05
35	2	1	0	8.45e-05	2.53e-05	5.43e-05	4.23e-05	1.32e-05	2.51e-05	3.5e-05	0	1.37e-05	4.3e-05	0	4.84e-05	5.25e-05	8.25e-05	5.65e-05	2.88e-05	5.84e-05	2.25e-05	4.79e-05	1.05e-05	0	2.57e-05	0	0	0	0	9.83e-06	0	0	0
36	2	1	1	0	2.57e-05	0	0	1.16e-05	0	0	0	0	0	0	2.39e-05	0	1.37e-05	1.12e-05	4.78e-05	1.66e-05	2.32e-05	6.33e-05	3.58e-05	4.17e-05	7.54e-05	3.6e-05	1.41e-05	0	9.75e-06	8.49e-06	0	9.38e-06	0
37	2	1	0	0	0	0	6.07e-05	2.45e-05	3.4e-05	3.39e-05	6.72e-05	0	0	0	0	0	1.48e-05	2.4e-05	3.03e-05	1.74e-05	4.21e-05	1.01e-05	0	0	0	0	4.35e-05	1.18e-05	1.99e-05	1.72e-05	0	9.4e-06	0
38	2	1	0											8.12e-05	4.95e-05	3.56e-05	9.75e-05	4.57e-05	1.94e-05	1.68e-05	2.28e-05	4.19e-05	9.22e-05	0.000121	0.000143	1.55e-05	2.49e-05	5.21e-05	8.96e-06	7.85e-06	2.33e-05	8.93e-06	2.83e-05
39	2	1	1											2.77e-05	0	1.47e-05	0	1.01e-05	4.35e-05	4.12e-05	5.43e-05	9.74e-06	1.02e-05	0	0	0	3.71e-05	0	1.78e-05	7.81e-06	7.78e-06	0	0
40	3	1	0	4.85e-05	3.5e-05	1.37e-05	0	0	1.67e-05	0	9.51e-06	1.03e-05	2.21e-05	7.65e-05	5.45e-05	9.87e-05	9.25e-05	5.87e-05	5.94e-05	6.58e-05	2.53e-05	1.84e-05	7.73e-05	4.58e-05	1.68e-05	2.65e-05	0	1.87e-05	4.48e-05	0	2.06e-05	2.11e-05	1.07e-05
41	3	1	0	4.27e-05	1.59e-05	0	2.12e-05	0	0	0	9.11e-06	9.9e-06	3.13e-05	6.81e-05	3.33e-05	3.96e-05	5.47e-05	2.8e-05	5.78e-05	6.22e-05	6.72e-05	5.99e-05	4.16e-05	5.85e-05	0.000134	0.000132	8.11e-05	6.99e-05	7.69e-05	0.000107	5.07e-05	5.19e-05	3.16e-05
42	3	1	0	3.72e-05	0	1.71e-05	0	2.23e-05	9.47e-06	0	0	1.03e-05	1.07e-05	3.62e-05	9.21e-05	0.000118	2.67e-05	5.52e-05	4.71e-05	6.56e-05	6.58e-05	3.24e-05	5.45e-05	0	2.33e-05	1.7e-05	0	3.33e-05	3.78e-05	2.47e-05	4.18e-05	1.9e-05	3e-05
43	3	1	0	9.3e-05	0	0	4.37e-05	7.16e-05	5.53e-05	8.17e-05	4.02e-05	3.34e-05	1.17e-05	9.04e-05	5.28e-05	9.31e-05	0.00013	8.23e-05	7.94e-05	5.66e-05	3.66e-05	2.19e-05	4.3e-05	0.000321	2.66e-05	0.000112	7.25e-05	5.9e-05	8.96e-05	5.46e-05	9.66e-06	5.22e-05	4.27e-05
44	3	1	0	4.03e-05	3.05e-05	0	0	9.3e-06	0	0	0	1.08e-05	0	6.64e-05	4.35e-05	0	3.88e-05	4.64e-05	6.42e-05	4.23e-05	4.26e-05	9.23e-05	6.07e-05	4.03e-05	3.05e-05	0	0	9.3e-06	0	0	0	1.08e-05	0
45	3	1	1	8.61e-05	2.27e-05	2.02e-05	1.78e-05	6.33e-05	0	2.58e-05	2.59e-05	5.92e-05	7.79e-05	0.00012	6.93e-05	5.44e-05	2.24e-05	1.91e-05	2.49e-05	1.63e-05	3.81e-05	0.000102	8.16e-05	8.61e-05	2.27e-05	2.02e-05	1.78e-05	6.33e-05	0	2.58e-05	2.59e-05	5.92e-05	7.79e-05
46	3	1	1	0.000109	1.9e-05	0	0	0	0	1.9e-05	1.05e-05	1.09e-05	0	0.000202	7.79e-05	9.46e-05	5.34e-05	2.34e-05	6.67e-05	0	1.33e-05	6.34e-05	3.65e-05	0.000109	1.9e-05	0	0	0	0	1.9e-05	1.05e-05	1.09e-05	0
47	3	1	2	4.8e-05	0	0	0	1.19e-05	0	1.74e-05	2.29e-05	7.72e-06	3.57e-05	0	2.95e-05	0	6.13e-05	6.18e-05	5.17e-05	7.12e-05	3.93e-05	1.63e-05	2.09e-05	4.8e-05	0	0	0	1.19e-05	0	1.74e-05	2.29e-05	7.72e-06	3.57e-05
48	4	1	0	0.000251	0.000232	5.9e-05	3.7e-05	3.36e-05	1.52e-05	1.36e-05	2.47e-05	1.15e-05	0	0.000268	0.000186	8.54e-05	6.94e-05	0.000117	1.69e-05	7.52e-05	5.51e-05	4.58e-05	5.52e-05	0.000345	0.000267	9.17e-05	7.77e-05	1.7e-05	4.58e-05	6.91e-05	5.04e-05	1.15e-05	2.43e-05
49	4	1	0	0.00036	0.000238	0.00018	9.5e-05	5.54e-05	4.83e-05	1.15e-05	3.63e-05	3.67e-05	3.7e-05	0.000282	0.000234	0.00017	7.73e-05	0.000165	0.000172	0.000133	7.21e-05	9.22e-05	3.73e-05	0.000127	9.04e-05	4.74e-05	2.9e-05	1.36e-05	0	0	0	0	0
50	4	1	1	9.46e-05	0.000232	5.91e-05	4.99e-05	2.59e-05	8.77e-06	1.98e-05	5.22e-05	2.15e-05	6.59e-05	0.000285	8.13e-05	6.46e-05	0.000118	4.6e-05	4.02e-05	7.36e-05	7.37e-05	9.11e-05	5.79e-05	0.000111	0.0002	0.00014	0.000148	8.54e-05	5.4e-05	1.98e-05	6.2e-05	2.13e-05	2.18e-05
51	4	1	0	0.000207	2.23e-05	0.000115	7.87e-05	4.81e-05	1.16e-05	5.61e-05	4.81e-05	1.19e-05	3.45e-05	0.00017	0.000101	9.06e-05	4.24e-05	2.4e-05	6.96e-05	7.85e-05	6.37e-05	5.24e-05	2.16e-05	0.000251	0.000167	0.000142	0.000101	4.25e-05	4.05e-05	4e-05	5.63e-05	8.4e-05	1.24e-05
52	4	1	0	5.4e-05	3.78e-05	4.36e-05	1.19e-05	3e-05	8.64e-06	7.64e-06	8.94e-06	2e-05	2.11e-05	0.000117	0.000119	4.54e-05	0.000159	5.14e-05	7.96e-05	4.66e-05	5.55e-05	6.43e-05	8.19e-05	0.000261	5.16e-05	5.41e-05	3.35e-05	9.51e-05	2.48e-05	2.2e-05	3.74e-05	2.73e-05	1.98e-05
53	4	1	0	0.000187	8.01e-05	6.61e-05	0	0	8.44e-06	9.85e-06	0	0	0	0.000231	6.9e-05	2.27e-05	4.82e-05	3.35e-05	1.49e-05	2.43e-05	5.49e-05	4.82e-05	7.01e-05	0.000196	0.000138	9.08e-05	0.000145	9.21e-05	5.42e-05	4.94e-05	6.52e-05	2.95e-05	4.09e-05
54	4	1	0	0.00012	3.04e-05	7.35e-05	3.09e-05	1.77e-05	0	0	1.03e-05	0	0	0.000146	0.000113	5.77e-05	6.85e-05	4.24e-05	4.57e-05	3.89e-05	5.27e-05	3.78e-05	2.98e-05	0.000119	0.000106	6.09e-05	7.17e-05	5.29e-05	7.31e-05	5.98e-05	9.44e-06	0	1.03e-05
55	4	1	2	0.000144	0.000178	3.02e-05	2.44e-05	1.02e-05	1.78e-05	3.56e-05	2.71e-05	1.09e-05	2.45e-05	0	7.86e-05	7.41e-05	7.19e-05	0.00013	4.48e-05	6.2e-05	8.86e-05	3.25e-05	0	3.29e-05	0.000259	8.05e-05	0.000142	4.28e-05	9.17e-05	4.33e-05	4.91e-05	1.22e-05	6.63e-05
56	4	1	0	0.000158	0.00015	0.000157	3.83e-05	5.93e-05	1.77e-05	9.77e-06	3.44e-05	0	2.65e-05	0.000318	0.000123	4.13e-05	5.89e-05	8.7e-05	5.03e-05	8.62e-05	5.18e-05	1.6e-05	3.55e-05	0.000149	0.000127	0.000102	8.49e-05	0.000108	3.77e-05	6.24e-05	3.73e-05	2.72e-05	0
57	4	1	0	0.000344	0.000205	0.000288	0.000129	8.92e-05	6.12e-05	5.32e-05	4.98e-05	1.06e-05	0	0.000353	0.000105	5.82e-05	1.6e-05	6.15e-05	3.18e-05	1.11e-05	2.25e-05	6.76e-05	3.42e-05	0.000219	0.000247	0.000179	0.000139	2.13e-05	6.58e-05	4.86e-05	2e-05	2.04e-05	6.22e-05

## Sheet: Case 2
Case 2
Vessel #	Vonsattel Grade	Fibrin	SMA score	GFAP Sholl analysis (positive cells/𝜇m2)										CD68 Sholl analysis (positive cells/𝜇m2)										Fibrin Sholl analysis (positive cells/𝜇m2)
		(0 = neg, 1 = pos)		1 to 50 𝜇m	51 to 100	101 to 150	151 to 200	201 to 250	251 to 300	301 to 350	351 to 400	401 to 450	451 to 500	1 to 50 𝜇m	51 to 100	101 to 150	151 to 200	201 to 250	251 to 300	301 to 350	351 to 400	401 to 450	451 to 500	1 to 50 𝜇m	51 to 100	101 to 150	151 to 200	201 to 250	251 to 300	301 to 350	351 to 400	401 to 450	451 to 500
1	0	1	3	0	0	0	0	0	0	8.79255e-06	0	0	0	9.22669e-05	5.33418e-05	1.87705e-05	1.45185e-05	8.27375e-05	5.98217e-05	5.17091e-05	8.15075e-05	5.96344e-05	1.9131e-05	0	3.00368e-05	0	1.5461e-05	0	1.04067e-05	8.9423e-06	2.35297e-05	7.74227e-06	0
2	0	0	3	0	2.44542e-05	0	0	0	1.92891e-05	8.37234e-06	7.82463e-06	8.75104e-06	0	0	0.000100354	5.39153e-05	4.21113e-05	4.59937e-05	7.79249e-05	2.62534e-05	3.63445e-05	3.02353e-05	5.27737e-05	0	0	0	0	1.08703e-05	0	1.62042e-05	0	0	0
3	0	0	3	0	1.95224e-05	0	0	0	0	0	0	9.36322e-06	9.95566e-06	0	5.85956e-05	4.00763e-05	6.10526e-05	4.9235e-05	3.09468e-05	8.2178e-05	2.73598e-05	2.76656e-05	0	0	0	0	0	0	0	8.59782e-06	0	0	0
4	0	0	1	0	0	1.49308e-05	0	1.01741e-05	0	7.82931e-06	1.61649e-05	0	9.51205e-06	0	0	3.4918e-05	0	0	2.87671e-05	1.66962e-05	2.54428e-05	3.24331e-05	4.02664e-05	4.86272e-05	0	0	0	0	0	0	7.65881e-06	0	0
5	0	0	3	0	2.76689e-05	0	1.4809e-05	0	2.49466e-05	1.16822e-05	0	0	0	0	0	0	0	1.60711e-05	0	0	0	0	2.01779e-05	0	2.76689e-05	0	1.4809e-05	0	2.48899e-05	1.15843e-05	0	0	0
6	0	0	3	3.19344e-05	0	0	0	0	0	8.01822e-06	2.47043e-05	3.7036e-05	9.76188e-06	0	2.57058e-05	1.82897e-05	1.42274e-05	2.32521e-05	9.83284e-06	4.32726e-05	4.46104e-05	3.01243e-05	3.17183e-05	0	0	0	0	2.31404e-05	1.95833e-05	0	0	0	0
7	0	1		0	2.07512e-05	0	1.25674e-05	0	3.60417e-05	0	0	0	9.79533e-06	0	9.33247e-05	0.000102269	5.38759e-05	3.33385e-05	7.56946e-05	5.82116e-05	3.64449e-05	3.98159e-05	2.09622e-05	2.25173e-05	0	0	0	1.94049e-05	9.46614e-06	0	0	0	2.00447e-05
8	0	1	3	0	0	1.39319e-05	0	0	0	2.10638e-05	0	2.33227e-05	0	0	2.13853e-05	3.19604e-05	1.46174e-05	2.72608e-05	2.48965e-05	4.5702e-05	2.13143e-05	5.925e-05	0	3.56775e-05	0	2.40954e-05	0	0	0	0	1.23717e-05	0	0
9	1	1	3	0	0	0	1.48373e-05	1.20299e-05	0	8.72918e-06	7.67921e-06	1.52434e-05	0	6.17925e-05	0	4.18965e-05	7.89328e-05	7.588e-05	2.11051e-05	6.33502e-05	6.13348e-05	7.01021e-05	7.88075e-05	0	0	2.04614e-05	0	0	1.04269e-05	1.79164e-05	0	0	0
10	1	1	1	0	2.28045e-05	7.98806e-05	0	6.06371e-05	2.68545e-05	1.20426e-05	1.23819e-05	0	0	0.000105587	8.56857e-05	0.000214227	5.99037e-05	0.000102519	9.02793e-05	8.1268e-05	0.00017342	7.43312e-05	4.03477e-05	0.000233907	0.000109198	8.12001e-05	6.47988e-05	2.24721e-05	1.09256e-05	8.16234e-05	4.76013e-05	5.55222e-05	4.69587e-05
11	1	0	3	6.8643e-05	4.44464e-05	3.77972e-05	3.48431e-05	6.32906e-05	8.59151e-05	3.88843e-05	5.33116e-05	4.47629e-05	5.48421e-05	0	0.000154678	4.44296e-05	7.22075e-05	0.000132659	6.51854e-05	7.07033e-05	7.07155e-05	5.0527e-05	0	3.60767e-05	4.5919e-05	6.93713e-05	4.80831e-05	8.65787e-05	7.8002e-05	5.8758e-05	1.07074e-05	1.21744e-05	0
12	1	1	1	0	0	1.48236e-05	2.40806e-05	0	0	0	0	2.8716e-05	9.99384e-06	3.44858e-05	8.91791e-05	0	1.31177e-05	2.17465e-05	6.50167e-05	8.41263e-06	7.75398e-05	5.1686e-05	5.35152e-05	0	3.29691e-05	3.92474e-05	1.08661e-05	4.63966e-05	0	0	9.6768e-06	1.00957e-05	0
13	1	1	3	4.61274e-05	0	0	0	0	1.99391e-05	4.30862e-05	0	8.04389e-06	9.08706e-06	0.000101995	5.64977e-05	3.90826e-05	1.49732e-05	8.48319e-05	5.09182e-05	6.14377e-05	2.55591e-05	8.94412e-06	1.98746e-05	0	0	3.91954e-05	1.50107e-05	2.42869e-05	0	1.75779e-05	2.31856e-05	8.75831e-06	0
14	1	1	2	8.67631e-05	0	0	0	0	0	8.51663e-06	0	0	9.07445e-06	8.55232e-05	0	0	2.83367e-05	1.1585e-05	9.80322e-06	8.49256e-06	2.44641e-05	9.5663e-06	4.05638e-05	4.57183e-05	0	1.87044e-05	0	1.17924e-05	0	0	7.9882e-06	0	0
15	1	0	3	5.41641e-05	0	0	1.18801e-05	2.00129e-05	0	7.64372e-06	0	0	0	9.2945e-05	2.07799e-05	1.56401e-05	7.54665e-05	5.24866e-05	3.60555e-05	6.84824e-05	3.75146e-05	3.01278e-05	3.14256e-05	0	0	0	1.46313e-05	0	1.00225e-05	8.65759e-06	0	0	0
16	2	1	3	0	0	0	1.4436e-05	0	9.93241e-06	0	1.51417e-05	1.50171e-05	8.83357e-06	5.88765e-05	6.10526e-05	0.000103027	6.23586e-05	6.26044e-05	0.000115104	3.59408e-05	3.16304e-05	5.38324e-05	9.04991e-05	0	0	0	2.80402e-05	0	9.73215e-06	8.53763e-06	0	0	0
17	2	1	0	9.92153e-05	0	0	1.48469e-05	2.40712e-05	4.04992e-05	9.82873e-06	9.846e-06	1.10369e-05	4.70432e-05	0.000183738	3.11456e-05	0.000146195	3.14992e-05	6.31158e-05	6.32132e-05	6.32659e-05	5.09462e-05	4.81938e-05	6.68021e-05	2.83794e-05	1.9537e-05	0	1.25681e-05	0	1.13784e-05	1.05838e-05	3.43426e-05	1.21708e-05	0
18	2	0	1	0	0	3.29999e-05	0	1.08753e-05	2.78749e-05	2.62333e-05	0	1.73607e-05	0	9.95019e-05	2.17389e-05	6.47338e-05	1.29235e-05	5.36958e-05	2.76851e-05	2.72717e-05	5.6555e-05	8.23024e-05	7.47683e-05	5.05053e-05	2.80792e-05	0	0	1.20883e-05	2.03204e-05	8.76026e-06	8.18704e-06	0	0
19	2	1	0	7.92375e-05	4.87313e-05	1.7593e-05	5.52306e-05	2.26858e-05	3.85125e-05	1.67246e-05	7.41941e-06	0	0	6.10341e-05	0.000102772	6.20791e-05	6.24792e-05	4.17695e-05	7.17884e-05	5.58997e-05	8.15894e-06	9.18063e-06	0	0	2.36247e-05	0	1.35665e-05	0	9.50974e-06	8.27366e-06	0	0	0
20	2	1	1	0.000151299	2.8058e-05	1.94466e-05	5.96776e-05	1.20838e-05	2.03143e-05	2.62743e-05	2.31022e-05	2.37228e-05	2.71369e-05	5.98597e-05	9.23494e-05	6.21533e-05	1.56564e-05	6.28149e-05	3.14798e-05	4.50349e-05	4.97439e-05	1.82493e-05	4.01709e-05	0	0	0	0	0	0	0	7.59611e-06	7.7466e-06	2.67828e-05
21	2	1	1	4.36039e-05	2.58035e-05	0	1.42573e-05	1.16452e-05	0	8.52465e-06	1.54262e-05	0	9.39099e-06	3.06362e-05	6.17403e-05	6.21679e-05	3.75194e-05	4.18791e-05	2.01949e-05	4.81294e-05	5.09682e-05	3.23909e-05	4.43042e-05	0	0	0	0	0	0	0	0	0	9.25353e-06
22	2	1		0.000110067	7.35037e-05	0	9.3631e-06	3.16939e-05	2.05318e-05	2.4036e-05	4.39221e-05	0	3.52489e-05	5.26478e-05	7.42218e-05	4.30431e-05	0.000105543	9.89969e-05	8.56903e-05	8.18894e-05	6.67164e-05	8.14821e-05	6.37861e-05	5.82981e-05	2.96471e-05	1.20092e-05	9.10645e-05	0	5.3744e-05	6.84806e-05	1.47718e-05	2.66343e-05	2.85296e-05
23	2	1	1	0.000147882	3.06024e-05	0.000102586	5.14525e-05	3.92428e-05	3.73499e-05	6.1236e-05	2.61439e-05	1.28338e-05	0	0.000168185	0.000100967	1.80466e-05	4.22524e-05	5.76433e-05	8.78691e-05	6.77449e-05	7.68118e-05	6.87007e-05	1.07379e-05	0.00027686	0.000134124	8.25808e-05	5.3801e-05	3.90967e-05	3.61901e-05	3.32261e-05	4.8126e-05	2.71696e-05	4.72267e-05
24	2	1	0	4.28082e-05	0	5.4554e-05	2.83373e-05	1.1586e-05	9.80254e-06	5.0959e-05	2.28485e-05	7.60899e-05	3.09894e-05	4.79764e-05	0	3.81463e-05	5.88079e-05	7.16446e-05	4.02184e-05	3.47291e-05	4.98909e-05	5.81006e-05	0.000113179	8.69608e-05	5.15129e-05	1.83082e-05	7.12147e-05	7.36599e-05	2.38416e-05	5.53586e-05	4.72604e-05	6.35864e-05	3.96247e-05
25	2	1	0	0.000108524	4.59788e-05	1.6862e-05	0	0	9.40525e-06	2.45805e-05	1.47491e-05	8.09738e-06	9.08508e-06	0.000147279	4.6521e-05	3.4023e-05	8.06754e-05	0.00013317	8.50721e-05	9.08622e-05	0.000116848	7.56764e-05	0.000122172	6.28848e-05	4.19525e-05	0	2.52992e-05	4.22e-05	4.52594e-05	6.33779e-05	4.98508e-05	2.34435e-05	2.68273e-05
26	2	1	0	0.000106366	4.53615e-05	0	2.64987e-05	2.19275e-05	3.74182e-05	8.15395e-06	1.54667e-05	0	8.44715e-06	3.37749e-05	4.40019e-05	9.79877e-05	7.80925e-05	0.000118841	6.46646e-05	4.03209e-05	9.60485e-05	1.8796e-05	5.05306e-05	3.31533e-05	2.17168e-05	6.46923e-05	3.87456e-05	3.22004e-05	4.5939e-05	1.60516e-05	1.50718e-05	4.11609e-05	5.44125e-05
27	2	0	0	0	8.08555e-05	0	4.3804e-05	3.56217e-05	3.36109e-05	3.24216e-05	6.19769e-05	3.4927e-05	6.0615e-05	3.60086e-05	6.876e-05	1.68291e-05	9.33216e-05	4.40816e-05	6.57632e-05	8.58277e-05	5.99495e-05	6.90626e-05	8.91847e-05	0.000127352	2.53952e-05	1.98914e-05	1.86683e-05	6.7161e-05	1.5158e-05	1.37574e-05	1.43451e-05	4.45989e-05	3.25677e-05
28	2	0	0	0	2.48361e-05	0	9.77043e-05	4.57805e-05	6.79126e-05	4.49512e-05	2.66481e-05	1.9646e-05	2.38211e-05	7.4679e-05	2.34567e-05	6.84799e-05	8.10628e-05	7.80009e-05	9.48458e-05	8.2519e-05	4.04105e-05	0.000122571	9.897e-05	4.32726e-05	0	5.48123e-05	3.03342e-05	5.71655e-05	2.5856e-05	4.67403e-05	1.05789e-05	1.20656e-05	8.20702e-05
29	2	1	0	0	2.80614e-05	7.77736e-05	1.49203e-05	4.83343e-05	2.03146e-05	2.62726e-05	7.70082e-06	2.34142e-05	2.71146e-05	4.59503e-05	0.000106394	0.000112375	0.000159461	8.26324e-05	9.95903e-05	0.000147499	5.20201e-05	0.000159272	6.11513e-05	0.000104671	8.59081e-05	7.89077e-05	3.01632e-05	2.43799e-05	4.09318e-05	2.64418e-05	3.28514e-05	7.43271e-05	5.1138e-05
30	2	1	0	2.87984e-05	1.97589e-05	0	1.21971e-05	0	0	0	0	2.55196e-05	0	8.07599e-05	5.65083e-05	1.45161e-05	1.18385e-05	1.99589e-05	4.77022e-05	6.46823e-05	4.01418e-05	4.60883e-05	1.83262e-05	7.20981e-05	0	1.15413e-05	0	0	0	1.77907e-05	0	0	1.60335e-05
31	2	1	0	8.52067e-05	1.95727e-05	1.49453e-05	1.21253e-05	0	1.75573e-05	0	0	0	9.42772e-06	0.000121033	2.04188e-05	6.17641e-05	2.48886e-05	5.20379e-05	0.000107357	4.70484e-05	4.87464e-05	4.81091e-05	0.000102521	2.64719e-05	3.72735e-05	0	0	0	8.58403e-06	0	8.51755e-06	0	9.75043e-06
32	2	1	1	8.63071e-05	5.92288e-05	6.02003e-05	0	3.06841e-05	0	3.94638e-05	0	1.91064e-05	2.97458e-05	5.92569e-05	1.50072e-05	3.63865e-05	2.0407e-05	5.38475e-05	4.00161e-05	6.36395e-05	5.45562e-05	5.55886e-05	3.3897e-05	0	3.15372e-05	5.04827e-05	3.165e-05	8.14638e-05	6.26064e-05	3.21247e-05	0	0	1.5856e-05
33	2	1	1	0	0	1.1912e-05	0	8.67706e-06	0	0	6.71017e-06	1.59019e-05	2.67747e-05	3.17092e-05	4.21918e-05	3.16503e-05	2.53861e-05	4.23183e-05	1.81487e-05	2.60168e-05	2.96024e-05	2.08681e-05	5.38695e-05	5.76108e-05	1.16677e-05	2.95751e-05	2.56427e-05	3.91661e-05	1.52549e-05	2.19397e-05	0	3.70369e-05	0
34	2	1	1	3.80231e-05	2.37215e-05	0	0	1.12022e-05	2.85793e-05	0	7.67054e-06	1.56522e-05	0	1.99262e-05	4.53387e-05	2.44103e-05	5.12724e-05	6.18126e-05	2.32715e-05	2.97988e-05	1.54247e-05	8.85806e-06	1.97661e-05	0	0	0	1.45811e-05	1.18605e-05	9.9995e-06	0	8.05343e-06	1.61966e-05	8.61923e-06
35	2	1	1	0.000116375	4.80531e-05	1.74207e-05	1.36978e-05	3.38088e-05	4.78808e-05	3.32869e-05	2.41956e-05	2.47369e-05	1.84676e-05	8.98429e-05	0.000105029	1.85569e-05	2.8789e-05	9.38955e-05	8.91872e-05	4.28696e-05	7.5351e-05	5.86841e-05	5.18583e-05	0	0	3.56559e-05	0	2.28799e-05	0	0	0	0	9.44753e-06
36	2	1	2	3.56038e-05	4.55296e-05	3.34858e-05	1.32783e-05	5.49169e-05	4.68416e-05	5.71641e-05	2.43025e-05	2.47673e-05	9.24699e-06	7.45883e-05	7.03071e-05	3.42051e-05	2.70075e-05	1.11363e-05	4.74006e-05	1.66672e-05	2.61423e-05	5.05002e-05	3.81656e-05	0	0	1.65953e-05	1.31853e-05	0	9.32206e-06	0	7.81804e-06	0	1.4694e-05
37	2	1	1	3.76481e-05	2.35813e-05	3.43725e-05	5.42078e-05	0	3.85235e-05	9.5182e-06	2.72801e-05	0	0	0	2.77275e-05	0.000135004	2.96515e-05	7.21362e-05	8.09057e-05	1.74502e-05	1.74551e-05	4.94347e-05	5.25992e-05	4.90699e-05	2.76202e-05	1.92374e-05	2.95894e-05	1.20021e-05	2.01998e-05	1.80582e-05	0	0	0
38	3	1	0	4.6521e-05	3.39315e-05	1.33779e-05	2.21438e-05	1.8857e-05	8.21437e-06	2.25465e-05	2.31955e-05	8.32319e-06	0	0.000188286	8.37755e-05	6.29465e-05	0.000126376	4.21641e-05	5.42717e-05	5.60722e-05	6.15486e-05	7.87372e-05	5.17921e-05	0	0	0	1.32476e-05	0	0	0	0	1.19079e-05	1.43512e-05
39	3	1	1	3.7069e-05	0	0	2.69549e-05	2.22362e-05	0	8.23958e-06	2.21415e-05	8.29718e-06	2.73538e-05	0.00015607	5.71261e-05	0.000118147	4.5183e-05	6.08826e-05	2.04466e-05	3.52268e-05	4.14533e-05	4.76552e-05	2.04197e-05	0	0	0	1.24137e-05	1.03849e-05	3.57199e-05	0	1.4007e-05	7.86804e-06	0
40	3	1	3	0.000152191	2.99311e-05	4.82518e-05	2.0152e-05	1.72614e-05	3.02666e-05	5.41309e-05	2.60977e-05	0	3.596e-05	0.000100369	0.00018236	0.000121984	0.000106164	6.21323e-05	8.33216e-05	0.000113619	0.000140187	9.21381e-05	6.14128e-05	0.00012114	0.000110654	0.000142229	2.00866e-05	5.19023e-05	9.12652e-05	2.72298e-05	3.92365e-05	6.26394e-05	1.77442e-05
41	3	1	0	4.23284e-05	5.06902e-05	0.000108596	5.85774e-05	8.85219e-05	7.64094e-05	0.000112899	2.11556e-05	3.09685e-05	3.99132e-05	0.000111306	4.6738e-05	0.000119455	0.000107853	0.000177959	0.000189376	0.00018147	0.000194727	0.000154886	5.12702e-05	5.46356e-05	0.000133264	6.9164e-05	8.77616e-05	2.82353e-05	9.44592e-05	8.12372e-05	3.83603e-05	5.92337e-05	4.83482e-05
42	3	1	0	5.5023e-05	7.20444e-05	5.35014e-05	3.6611e-05	3.31652e-05	1.01173e-05	3.21491e-05	1.23585e-05	1.36057e-05	2.91997e-05	0.000140746	7.15992e-05	8.00931e-05	2.82868e-05	5.05459e-05	4.68761e-05	4.8717e-05	4.28455e-05	4.70547e-05	3.39127e-05	0.000104975	4.71804e-05	2.51806e-05	1.14602e-05	4.48936e-05	3.19604e-05	1.08301e-05	1.24412e-05	1.36217e-05	0
43	3	1	0	0	0	0	0	0	0	0	0	0	0	0.00014251	2.53205e-05	6.63003e-05	7.64972e-05	0	7.30309e-05	8.23388e-05	9.39132e-05	5.61682e-05	4.13554e-05	2.74452e-05	3.82207e-05	2.93502e-05	0	1.00547e-05	2.60539e-05	2.40334e-05	0	5.29327e-05	0
44	3	1	0	0.000263043	0.000137997	0.000168208	4.57375e-05	0	4.89961e-05	8.56459e-05	3.8125e-05	1.19323e-05	7.20165e-05	0.000132996	2.72325e-05	0.000141601	8.02597e-05	6.79103e-05	7.2754e-05	0.000114499	8.55099e-05	6.14684e-05	5.23072e-05	8.33692e-05	0.000115594	0.000100917	6.23972e-05	2.83191e-05	6.44958e-05	4.72398e-05	8.72711e-05	6.29223e-05	5.8643e-05
45	3	1	3	0.000106094	0.000181335	0.000150202	0.000145697	6.57601e-05	2.07677e-05	3.21213e-05	4.04297e-05	3.99174e-05	0	3.57769e-05	4.56739e-05	0.000167783	0.000106422	4.40012e-05	6.67335e-05	4.55543e-05	4.04511e-05	1.40488e-05	5.38961e-05	9.36848e-05	0.000104441	7.84959e-05	5.04701e-05	7.36794e-05	9.06095e-05	4.60949e-05	5.07857e-05	4.15562e-05	1.72813e-05
46	3	1	0	0	0.000107104	5.84428e-05	3.60647e-05	6.39845e-05	1.42025e-05	6.34379e-05	1.13982e-05	2.17342e-05	0	0.00023998	0.000163748	0.000114424	8.82412e-05	0.000123276	4.88771e-05	4.24359e-05	9.94738e-05	0.000141973	7.79973e-05	6.04748e-05	0.000124603	9.30961e-05	4.90733e-05	8.06792e-05	1.70976e-05	1.48292e-05	3.93268e-05	0	1.62688e-05
47	4	1	0	0.000332642	0.00010499	2.16529e-05	5.55773e-05	6.49945e-05	2.9222e-05	0	3.56937e-05	3.70833e-05	1.51109e-05	0.000302128	0.000200722	6.41288e-05	7.42706e-05	0.000148285	3.00918e-05	8.56622e-05	9.13727e-05	7.60912e-05	8.16352e-05	0.00018932	8.40722e-05	6.31322e-05	6.63751e-05	6.14452e-05	5.58984e-05	4.14793e-05	1.97289e-05	5.64552e-05	8.01777e-05
48	4	1	1	0.000158715	0.00010542	0.00010946	0.000143191	0.000105704	3.09586e-05	4.57405e-05	6.57413e-05	1.28478e-05	2.98123e-05	0.000482263	0.000211164	0.000155099	0.000129119	6.44034e-05	5.62944e-05	9.38311e-05	2.7563e-05	9.87146e-05	2.06611e-05	6.64417e-05	0.000261858	0.00026005	0.000133661	9.79681e-05	6.12273e-05	5.76265e-05	7.52894e-05	1.52056e-05	0

## Sheet: Case 3
Case 3
Vessel #	Vonsattel Grade	Fibrin	SMA score	GFAP Sholl analysis (positive cells/𝜇m2)										CD68 Sholl analysis (positive cells/𝜇m2)
		(0 = neg, 1 = pos)		1 to 50 𝜇m	51 to 100	101 to 150	151 to 200	201 to 250	251 to 300	301 to 350	351 to 400	401 to 450	451 to 500	1 to 50 𝜇m	51 to 100	101 to 150	151 to 200	201 to 250	251 to 300	301 to 350	351 to 400	401 to 450	451 to 500
1	0	1	3	3.51466e-05	0	0	0	0	0	1.63674e-05	8.29036e-06	1.85516e-05	9.67826e-06	0	0	3.45482e-05	0	2.24172e-05	9.53182e-06	3.67335e-05	9.2072e-06	3.0634e-05	1.06943e-05
2	0	0	3	0	0	1.80434e-05	0	0	9.76134e-06	0	0	0	9.41842e-06	0	5.51304e-05	9.60507e-05	0	2.39837e-05	2.01851e-05	3.51649e-05	1.80797e-05	2.04525e-05	2.16984e-05
3	0	0	3	0	0	2.11161e-05	0	0	3.17825e-05	1.81634e-05	4.36502e-05	1.81552e-05	2.08093e-05	0	0	5.91725e-05	7.5416e-05	1.21906e-05	1.02331e-05	8.81417e-06	1.73084e-05	2.08004e-05	1.17777e-05
4	0	0	3	0	0	0	1.60114e-05	0	1.06512e-05	0	1.63245e-05	0	8.40823e-06	0	0	0.000104268	0	1.26132e-05	1.05274e-05	0	0	1.86498e-05	2.05197e-05
5	0	0	3	0	0	0	0	0	0	0	0	0	0	0	2.76819e-05	0	0	0	3.03214e-05	2.6163e-05	0	5.59442e-05	2.08613e-05
6	1	1		9.42223e-05	2.09731e-05	9.44955e-05	6.32424e-05	0.000102067	2.44775e-05	4.47513e-05	3.35981e-05	2.47244e-05	1.29667e-05
7	1	1	3	0	0	0	0	0	2.04135e-05	8.79474e-06	2.32141e-05	7.81978e-06	0	0	2.56535e-05	0	7.1057e-05	3.48419e-05	2.94727e-05	2.56098e-05	8.76211e-06	1.00029e-05	1.06197e-05
8	1	1	0	0	0	0	0	0	1.07225e-05	4.58745e-05	5.42494e-05	1.01019e-05	4.22297e-05	5.44418e-05	0	6.0094e-05	3.05171e-05	0	2.06294e-05	5.32432e-05	4.12311e-05	4.88722e-05	3.1733e-05
9	1	1		0	2.84079e-05	0	0	3.64435e-05	1.02035e-05	3.8677e-05	0	9.95608e-06	0	0	5.05469e-05	0	1.4094e-05	1.15364e-05	0	0	0	1.02935e-05	2.18333e-05
10	1	1		0	0	0	0	0	1.02733e-05	1.76875e-05	7.9084e-06	0	9.186e-06	0	0	0	1.52365e-05	1.22912e-05	2.12097e-05	2.10181e-05	1.08125e-05	0	1.89396e-05
11	1	1	2	0	0	0	2.81324e-05	1.15174e-05	0	0	0	0	0	0	2.44848e-05	3.53162e-05	2.76906e-05	2.27362e-05	9.64772e-06	8.53217e-06	2.66749e-05	4.98584e-05	2.11404e-05
12	1	1	0	0	0	0	0	0	0	0	0	0	0	0	4.10812e-05	4.65409e-05	0	3.13197e-05	3.64764e-05	9.7002e-06	2.14571e-05	0	0
13	2	1		0	0	5.36654e-05	6.99603e-05	7.34543e-05	3.44947e-05	2.1101e-05	2.04363e-05	2.23849e-05	3.54222e-05
14	2	1	2	0	0	0	0	0	0	0	0	0	9.1872e-06	4.01892e-05	2.45657e-05	1.76966e-05	2.77428e-05	0	2.89784e-05	4.34579e-05	3.57299e-05	2.99989e-05	2.10497e-05
15	2	0	1	0	1.85857e-05	0	0	1.98152e-05	0	0	1.80393e-05	0	9.80662e-06	3.07791e-05	2.06723e-05	3.11614e-05	2.50769e-05	1.04719e-05	2.69803e-05	8.73599e-06	1.0041e-05	1.05805e-05	1.08602e-05
16	2	1	1	0	0	1.61453e-05	6.44746e-05	2.20291e-05	1.06838e-05	3.33511e-05	1.19921e-05	1.23544e-05	3.76661e-05	3.41027e-05	6.63918e-05	3.28006e-05	2.61214e-05	2.16668e-05	4.68124e-05	2.09831e-05	1.25436e-05	1.34669e-05	0
17	2	1	1	0	0	0	0	0	0	0	0	0	0	2.93014e-05	1.99956e-05	4.55933e-05	2.45742e-05	3.08886e-05	2.79906e-05	2.92929e-05	3.21671e-05	2.22505e-05	2.26709e-05
18	2	1	2	7.44162e-05	3.6116e-05	0	2.62119e-05	0	8.22355e-06	8.79814e-06	9.04933e-06	1.84712e-05	9.36931e-06	0	6.22899e-05	4.99259e-05	7.32254e-05	4.489e-05	3.70924e-05	4.07311e-05	6.33682e-05	2.16376e-05	6.57979e-05
19	2	1	0	0	0	0	1.4208e-05	0	0	1.70152e-05	0	1.60435e-05	9.08917e-06	8.79353e-05	5.18819e-05	9.20276e-05	4.28975e-05	5.83636e-05	3.94682e-05	3.416e-05	3.47522e-05	5.02601e-05	6.39343e-05
20	2	1	2	7.00908e-05	7.15466e-05	4.17898e-05	7.25127e-05	3.1815e-05	1.43778e-05	4.04571e-05	1.66403e-05	0	0	6.18493e-05	0	1.7618e-05	3.1863e-05	0	2.54777e-05	1.16159e-05	0	1.41442e-05	1.58301e-05
21	2	1	2	5.6711e-05	5.86305e-05	5.17438e-05	3.18157e-05	1.42963e-05	1.27993e-05	1.14966e-05	4.26241e-05	3.71236e-05	4.04355e-05	2.90221e-05	1.98657e-05	4.86373e-05	1.50974e-05	5.40667e-05	6.0689e-05	3.29706e-05	5.94775e-05	2.61049e-05	2.73506e-05
22	2	1	2	0.000147641	8.30587e-05	3.85335e-05	1.48136e-05	3.60398e-05	3.03253e-05	3.48831e-05	6.17506e-05	2.38095e-05	2.92109e-05	0	5.53291e-05	1.92552e-05	0	3.60307e-05	5.05277e-05	1.74418e-05	2.61517e-05	9.96381e-06	1.06828e-05
23	2	1	2	0.000229453	0.000132993	0.000131125	3.0966e-05	1.48096e-05	1.32985e-05	3.56895e-05	2.28469e-05	6.62667e-05	1.5172e-05	0	2.64204e-05	3.72863e-05	4.33319e-05	2.44941e-05	2.36781e-05	0	2.47995e-05	1.53141e-05	3.66249e-05
24	2	1	2	3.43032e-05	2.22204e-05	1.645e-05	0	3.54186e-05	4.20637e-05	9.65814e-06	0	1.06972e-05	0	0	2.20202e-05	4.90165e-05	2.60433e-05	0	6.0003e-05	4.96049e-05	1.13907e-05	1.20029e-05	2.41945e-05
25	2	1	2	0	0	0	0	0	0	0	0	0	0	0	0	0	3.91003e-05	1.08162e-05	9.31554e-06	0	2.01528e-05	0	2.23194e-05
26	2	1	3	0	0	0	0	1.22354e-05	2.0526e-05	0	1.55625e-05	0	9.14935e-06	0	2.79437e-05	1.93884e-05	1.4887e-05	2.41255e-05	2.02822e-05	1.79938e-05	2.70154e-05	0	3.13127e-05
27	2	1	2	0	2.7604e-05	0	0	1.19986e-05	1.00972e-05	8.71314e-06	1.55809e-05	4.20016e-05	1.86321e-05	8.54352e-05	5.10087e-05	0	1.41652e-05	1.15827e-05	9.80281e-06	1.69841e-05	3.56478e-05	1.01606e-05	3.2172e-05
28	2	1	0	0	4.89068e-05	1.76435e-05	0	1.13623e-05	9.64377e-06	2.51161e-05	2.39795e-05	0	9.58148e-06	0	4.67087e-05	1.70617e-05	1.34769e-05	2.22362e-05	3.78737e-05	8.46832e-06	4.54435e-05	3.06473e-05	2.15074e-05
29	2	1	2	9.03197e-05	0	0	0	0	9.92348e-06	0	7.66504e-06	0	0	0	0	0	4.34447e-05	0	0	1.72164e-05	2.67788e-05	3.0562e-05	2.16396e-05
30	2	1	2	4.12986e-05	0	3.58323e-05	0	0	0	8.57527e-06	0	0	0	0	5.05469e-05	0	1.4094e-05	1.15364e-05	0	0	0	1.02935e-05	2.18333e-05
31	2	1	0	0	2.76115e-05	1.9229e-05	7.39625e-05	2.40013e-05	2.09591e-05	1.01889e-05	9.59815e-06	2.3761e-05	0	0	0	5.667e-05	1.45893e-05	1.18661e-05	2.02697e-05	1.98788e-05	1.03865e-05	1.40268e-05	0
32	2	1	2	0.000135462	2.63465e-05	1.86073e-05	7.21091e-05	9.40393e-05	2.07586e-05	4.39985e-05	3.09903e-05	2.20815e-05	2.45973e-05	0	5.27028e-05	1.86112e-05	5.76932e-05	2.36037e-05	2.29088e-05	3.35965e-05	3.75533e-05	0	1.54867e-05
33	2	1	2	8.34119e-05	0	0	1.40508e-05	0	9.74706e-06	0	0	0	9.30229e-06	0	0	1.81491e-05	1.41465e-05	2.31427e-05	1.95828e-05	2.56411e-05	8.83634e-06	2.01497e-05	3.24276e-05
34	2	1	0	0	0	0	1.37979e-05	0	9.62484e-06	8.35827e-06	7.71133e-06	0	9.39974e-06	0	5.13332e-05	1.82651e-05	0	1.16176e-05	1.96517e-05	8.66311e-06	1.81538e-05	0	4.36409e-05
35	2	1	0	0	0	0	0	0	0	0	0	0	0	0	5.06938e-05	5.43176e-05	2.82342e-05	4.62082e-05	2.93388e-05	5.37055e-05	3.57833e-05	2.97487e-05	0
36	2	1	2	0	0	0	0	0	1.95708e-05	0	7.77346e-06	0	9.23309e-06	3.99482e-05	0	1.76572e-05	2.76851e-05	1.13663e-05	1.92957e-05	1.70724e-05	0	9.78013e-06	2.12694e-05
37	3	1	1	0	0	0	0	0	1.80004e-05	3.18695e-05	4.12701e-05	9.21922e-06	9.80716e-06	0	4.23462e-05	1.58582e-05	1.27203e-05	1.05975e-05	1.81699e-05	8.38765e-06	0	0	2.11941e-05
38	3	1	2	0.000105587	4.51989e-05	4.99598e-05	3.9667e-05	1.09447e-05	9.3408e-06	4.07171e-05	2.25482e-05	4.4442e-05	1.93126e-05	0	0	5.06902e-05	0	2.20967e-05	3.76646e-05	0	0	2.82741e-05	3.13921e-05
39	3	1		9.64508e-05	8.21058e-05	1.91279e-05	1.68319e-05	4.48777e-05	6.63377e-05	3.60172e-05	2.56335e-05	0	1.6883e-05	0	2.73686e-05	0	0	0	3.98026e-05	1.20057e-05	1.28168e-05	0	0
40	3	1		5.08069e-05	0	0	0	0	0	0	7.7768e-06	8.16234e-06	0	0	0	0	1.4729e-05	1.19582e-05	1.00685e-05	1.7436e-05	0	0	2.11465e-05
41	3	1	2	9.06095e-05	0	0	0	1.17655e-05	9.93018e-06	6.8714e-05	2.6631e-05	3.20072e-05	3.70976e-05	0	2.69673e-05	1.89133e-05	0	2.37542e-05	3.00283e-05	2.59464e-05	1.67614e-05	3.904e-05	2.1196e-05
42	3	1	2	0	0	0	0	0	0	0	0	0	0	9.04238e-05	7.90926e-05	5.58454e-05	4.32805e-05	8.23036e-05	1.98531e-05	5.15129e-05	2.74737e-05	7.26913e-05	1.0876e-05
43	3	1	2	0.000208832	0.000200355	0.000157701	0.000180929	7.31234e-05	5.11484e-05	9.71159e-05	4.40719e-05	9.00874e-05	7.48067e-05	5.56079e-05	2.96073e-05	2.01779e-05	0	2.47265e-05	4.14112e-05	1.90341e-05	1.88517e-05	9.2232e-06	1.03266e-05
44	3	1	2	0.000159874	0.000115746	1.98645e-05	9.09869e-05	3.67297e-05	2.05421e-05	9.03602e-06	2.71143e-05	1.94079e-05	2.1203e-05	4.91964e-05	0.000110723	0.000115569	2.96241e-05	2.40262e-05	0	1.78939e-05	4.50953e-05	3.03114e-05	4.29756e-05
45	3	1	2	0.000205759	0.000141857	0.000235147	0.00012006	0.000133557	7.13854e-05	4.39431e-05	6.1186e-05	7.05782e-05	5.35785e-05	0	5.87223e-05	4.01219e-05	4.5841e-05	2.46407e-05	1.03218e-05	3.55263e-05	2.62128e-05	5.01167e-05	3.2078e-05
46	3	1	0	5.06684e-05	0	1.94836e-05	0	1.20987e-05	0	0	8.96945e-06	1.02332e-05	0	0	0	5.90669e-05	4.51782e-05	4.87019e-05	4.08915e-05	8.8056e-06	9.20444e-06	0	0
47	3	1	2	4.05609e-05	0	0	0	1.14146e-05	5.80847e-05	1.93983e-05	1.10378e-05	4.61161e-05	1.21514e-05	0	2.55062e-05	0	1.41661e-05	1.15844e-05	1.9626e-05	2.90918e-05	1.08506e-05	3.42317e-05	0
48	3	1	1	0	0	0	5.87589e-05	4.77308e-05	4.01955e-05	2.77548e-05	2.28799e-05	2.55537e-05	2.56895e-05	4.76237e-05	2.71706e-05	3.8019e-05	4.39942e-05	4.76623e-05	3.01128e-05	3.62424e-05	9.83202e-06	2.18431e-05	1.14704e-05
49	3	1	2	2.99121e-05	0	0	0	0	0	0	0	0	0	5.53117e-05	2.95281e-05	2.01376e-05	3.06502e-05	1.23488e-05	2.0685e-05	2.72265e-05	1.90169e-05	3.15037e-05	1.09476e-05
50	3	1	2	0	5.61518e-05	0	1.49244e-05	4.83484e-05	4.06326e-05	3.17668e-05	3.73962e-05	2.92033e-05	0	5.25342e-05	5.74421e-05	0.000138351	4.62816e-05	7.35941e-05	9.35743e-05	6.00501e-05	4.14911e-05	4.48036e-05	0
51	3	1	1	0	0	0	0	0	0	0	0	0	0	4.6667e-05	2.68402e-05	1.88582e-05	4.37046e-05	1.18528e-05	9.9937e-06	2.74491e-05	3.73454e-05	1.02167e-05	2.19886e-05
52	3	1	1	0	2.83191e-05	0	0	0	0	8.87677e-06	9.83256e-06	1.0578e-05	1.09018e-05	0	2.80436e-05	0	8.94937e-05	3.62439e-05	2.03102e-05	4.48712e-05	1.98263e-05	2.1254e-05	4.40685e-05
53	3	1	2	0	0	0	0	0	0	0	0	0	0	3.96744e-05	4.87649e-05	0.000105603	8.28751e-05	4.53855e-05	3.85225e-05	4.54968e-05	0	2.16456e-05	4.51534e-05
54	3	1	2	0	0	0	0	0	0	0	0	0	0	0	5.57088e-05	1.93512e-05	1.48622e-05	3.61401e-05	3.03919e-05	2.6467e-05	3.70098e-05	3.11465e-05	4.41353e-05
55	3	1	0	4.27512e-05	0	0	0	1.15837e-05	4.90045e-05	3.5348e-05	0	3.20005e-05	0	4.31747e-05	7.70138e-05	3.65207e-05	2.84331e-05	2.32341e-05	1.96512e-05	3.54278e-05	5.02759e-05	4.25984e-05	2.2287e-05
56	3	1	2	4.8209e-05	2.73591e-05	3.82165e-05	3.04605e-05	5.60893e-05	5.04295e-05	3.51512e-05	2.68826e-05	0	4.95357e-05	0.000189715	5.41953e-05	9.48968e-05	4.47506e-05	9.57252e-05	9.88473e-05	3.36654e-05	1.25198e-05	2.94137e-05	3.23966e-05
57	3	1	1	2.99121e-05	0	0	0	0	0	0	0	0	0	0	5.23143e-05	5.55423e-05	8.61877e-05	2.34338e-05	2.96912e-05	3.48844e-05	0	1.34362e-05	1.45845e-05
58	3	1	2	0	0	0	0	0	0	0	0	0	0	8.86251e-05	0	3.69198e-05	5.73372e-05	2.3393e-05	1.97703e-05	1.98002e-05	1.05584e-05	3.32689e-05	1.15046e-05

## Sheet: Case 4
Case 4
Vessel #	Vonsattel Grade	Fibrin	SMA score	GFAP Sholl analysis (positive cells/𝜇m2)										CD68 Sholl analysis (positive cells/𝜇m2)
		(0 = neg, 1 = pos)		1 to 50 𝜇m	51 to 100	101 to 150	151 to 200	201 to 250	251 to 300	301 to 350	351 to 400	401 to 450	451 to 500	1 to 50 𝜇m	51 to 100	101 to 150	151 to 200	201 to 250	251 to 300	301 to 350	351 to 400	401 to 450	451 to 500
1	0	0		0	0	0	0	0	0	0	0	0	0	0	5.70892e-05	4.78951e-05	6.11028e-05	5.25095e-05	9.21846e-05	4.18105e-05	0	5.00152e-05	8.19573e-05
2	0	0	2	0	1.90876e-05	1.46635e-05	0	2.0096e-05	2.60443e-05	1.52755e-05	1.51888e-05	0	1.91251e-05	2.65336e-05	0.000149291	0.000187373	8.23928e-05	0.000119159	0.000120307	9.44618e-05	4.9968e-05	9.53993e-05	8.07807e-05
3	0	0	2	0	0	0	0	0	2.03283e-05	1.75277e-05	7.90309e-06	8.33449e-06	9.32009e-06	9.66687e-05	0.000109649	0	8.84087e-05	5.9812e-05	7.04966e-05	0.000150265	7.9536e-05	9.67574e-05	1.03508e-05
4	0	0	2	0	5.80847e-05	0	0	0	1.02833e-05	8.85185e-06	5.21309e-05	0	9.9995e-06	0	0.000135869	0.000133092	7.33297e-05	9.53407e-05	3.01132e-05	0.000104039	0.000118689	8.20857e-05	3.02776e-05
5	0	0		0	0	0	1.24802e-05	1.04314e-05	0	0	0	0	1.08001e-05
6	0	0	2	0	0	0	0	0	0	0	0	1.03307e-05	1.09861e-05	5.8025e-05	5.95869e-05	0.000105806	0.000122362	6.15564e-05	3.57412e-05	2.68763e-05	4.41657e-05	3.94472e-05	8.33061e-05
7	0	1		0	0	0	0	0	0	0	0	2.5366e-05	9.44424e-06	0	5.35399e-05	1.8812e-05	0	1.18383e-05	0	4.32641e-05	1.7146e-05	1.90956e-05	4.09626e-05
8	0	0	1	0	0	1.99899e-05	0	1.22905e-05	2.06062e-05	1.77319e-05	8.17056e-06	2.5743e-05	9.47071e-06	0	8.34875e-05	5.80155e-05	2.97095e-05	3.61253e-05	4.05126e-05	6.1233e-05	5.26288e-05	1.96753e-05	5.19308e-05
9	0	1	2	0	2.51923e-05	1.80172e-05	1.40684e-05	0	0	8.45737e-06	7.8564e-06	1.77041e-05	9.55116e-06	0	5.15825e-05	7.32783e-05	5.70131e-05	3.4927e-05	1.96838e-05	3.46631e-05	7.83206e-05	5.79108e-05	2.05591e-05
10	0	1	2	0	0	0	1.12295e-05	9.5407e-06	0	1.48226e-05	8.30167e-06	1.82717e-05	9.65828e-06	0.000104675	3.69749e-05	0.000100102	3.51e-05	6.91486e-05	1.71048e-05	3.34616e-05	1.87414e-05	9.93773e-06	5.18263e-05
11	1	1		0	0	1.56204e-05	1.25643e-05	2.09812e-05	4.50326e-05	0	1.03545e-05	1.15209e-05	1.27237e-05
12	1	1	1	0	0	1.63756e-05	2.60967e-05	3.24753e-05	9.25244e-06	1.61533e-05	0	3.47274e-05	2.85847e-05	7.15176e-05	9.13006e-05	8.38795e-05	3.98993e-05	7.69686e-05	8.44156e-05	4.3599e-05	7.19438e-05	3.96878e-05	3.1334e-05
13	1	1	1	0	0	0	0	9.71328e-06	4.30258e-05	8.50739e-06	1.02788e-05	0	5.82856e-05	0.000239656	0	8.21733e-05	6.54232e-05	5.42469e-05	9.27103e-05	4.16631e-05	7.48234e-05	4.0365e-05	5.23473e-05
14	1	1	2	0	0	0	0	0	9.33007e-06	8.13638e-06	7.90752e-06	8.46842e-06	0	0.000254719	7.62295e-05	0.000126946	7.06829e-05	4.62574e-05	8.80932e-05	5.98785e-05	7.93206e-05	8.84598e-05	7.25441e-05
15	1	1	2	0	5.8467e-05	4.00071e-05	1.52457e-05	0	2.06146e-05	1.77382e-05	3.93288e-05	0	0	3.92641e-05	0.000121097	0.000105094	6.88028e-05	5.65538e-05	7.68406e-05	5.01182e-05	9.34811e-05	6.79658e-05	4.09888e-05
16	1	1	2	0	0	0	4.4173e-05	0	1.00668e-05	2.60699e-05	2.49852e-05	0	1.03328e-05
17	1	1	2	0	0	0	1.508e-05	0	0	8.81307e-06	7.74287e-06	1.56425e-05	1.84005e-05	5.12122e-05	2.83066e-05	3.91303e-05	4.49691e-05	8.49062e-05	7.13267e-05	1.7563e-05	3.25096e-05	7.53685e-05	4.04586e-05
18	1	1	2	0	0	0	1.54218e-05	1.24117e-05	1.03881e-05	8.92896e-06	1.58439e-05	1.62048e-05	1.73763e-05	9.46221e-05	0	9.48254e-05	0	3.56943e-05	5.01231e-05	3.46397e-05	4.17928e-05	3.83114e-05	3.07197e-05
19	1	1	2	0	0	0	0	1.12518e-05	0	1.66237e-05	2.36616e-05	1.63008e-05	9.20768e-06	3.78702e-05	4.73555e-05	8.61576e-05	5.4335e-05	0.000100726	5.71138e-05	6.63665e-05	4.20116e-05	3.80359e-05	4.07728e-05
20	1	1	1	0	5.04187e-05	0	0	0	0	0	0	0	0	0.000195972	7.25462e-05	0	5.4993e-05	1.13023e-05	3.84046e-05	2.50194e-05	4.20978e-05	2.88215e-05	3.07871e-05
21	1	1		2.50974e-05	0	0	0	0	0	0	7.96316e-06	0	0	0	4.46375e-05	1.20512e-05	3.04386e-05	2.62473e-05	7.69561e-06	3.4534e-05	2.27531e-05	8.88191e-06	1.94592e-05
22	1	0	1	0	0	0	0	3.55601e-05	0	0	3.08254e-05	0	9.49695e-06	0	2.54044e-05	9.06665e-05	4.24038e-05	1.15638e-05	3.91509e-05	3.39462e-05	1.82337e-05	7.04745e-05	2.09197e-05
23	1	1	1	0.000115048	7.15853e-05	1.7333e-05	1.36439e-05	3.3697e-05	1.90982e-05	0	2.3225e-05	3.53418e-05	2.8643e-05	9.39392e-05	1.7105e-05	4.03769e-05	3.33942e-05	3.78834e-05	4.12277e-05	7.88641e-06	4.58334e-05	1.97261e-05	1.02938e-05
24	1	1	2	3.86178e-05	0	0	0	2.25116e-05	0	8.31369e-06	0	8.26136e-06	0	0.000125377	0.000125804	5.40294e-05	7.02959e-05	4.60545e-05	1.95038e-05	5.1335e-05	4.29907e-05	5.19061e-05	1.95654e-05
25	1	1	2	2.20284e-05	0	3.889e-05	0	0	0	2.15469e-05	1.5151e-05	4.42853e-05	9.6678e-06	4.92891e-05	5.30738e-05	8.29887e-05	4.55098e-05	2.89523e-05	3.35283e-05	4.78837e-05	1.61651e-05	4.97457e-05	3.82129e-05
26	2	1		7.44978e-05	2.91539e-05	0	0	0	0	0	0	3.75041e-05	1.96173e-05	4.1588e-05	2.87831e-05	2.50573e-05	2.10218e-05	3.60813e-05	8.08431e-05	1.52063e-05	0	0	4.36268e-05
27	2	1		0.000118231	4.02499e-05	0	2.46708e-05	6.19742e-05	6.22407e-05	6.88052e-05	6.69514e-05	3.12223e-05	3.34876e-05	9.0314e-05	8.15268e-05	6.16657e-05	8.70182e-05	6.23793e-05	8.30283e-05	5.99996e-05	2.26917e-05	1.22681e-05	0
28	2	1	0	3.35709e-05	0	1.6276e-05	1.29841e-05	1.078e-05	1.84409e-05	1.6107e-05	0	0	0	0.000120573	2.03958e-05	1.54208e-05	4.97457e-05	0	8.94129e-06	2.61869e-05	2.84064e-05	4.06069e-05	3.15957e-05
29	2	1	0	0	5.03666e-05	1.80162e-05	0	0	2.9261e-05	8.45625e-06	0	8.12898e-06	9.23091e-06	3.98828e-05	4.89102e-05	5.292e-05	4.15074e-05	7.9541e-05	6.74981e-05	9.43864e-05	5.2217e-05	3.84166e-05	6.15636e-05
30	2	1	2	9.78519e-05	8.59709e-05	4.81388e-05	2.56722e-05	0	0	0	7.61832e-06	8.42478e-06	0	0.000287409	0.000137382	0.000100885	0.000119913	6.60842e-05	6.57326e-05	7.42229e-05	4.32895e-05	2.94268e-05	6.1947e-05
31	2	1	0											0.000149696	9.1952e-05	4.34737e-05	0.000111633	7.4545e-05	0.00010886	5.92321e-05	3.08477e-05	3.19055e-05	2.18208e-05
32	2	1	0	0	0	0	0	0	0	9.40049e-06	0	8.76712e-06	9.68915e-06	0.000136233	2.67639e-05	6.62402e-05	0.000131958	7.38658e-05	8.41996e-05	9.79737e-05	5.05505e-05	0.000119509	1.6733e-05
33	2	1	0	0	9.0755e-05	1.66982e-05	1.32524e-05	1.09651e-05	1.87073e-05	2.59324e-05	2.00413e-05	6.0137e-05	1.27287e-05	0.000330877	0.000139499	0.000102	0.000107536	5.54725e-05	5.66935e-05	7.52021e-05	0.000132452	8.94609e-05	2.08118e-05
34	2	1	0	0.000105246	2.25554e-05	4.98763e-05	0	0	0	0	0	1.90354e-05	2.04011e-05	0.000122966	4.13276e-05	4.67339e-05	5.01413e-05	4.18735e-05	3.59751e-05	5.75374e-05	7.79728e-05	7.70712e-05	2.03767e-05
35	2	1	1	2.98199e-05	0	0	2.47534e-05	1.03598e-05	1.8457e-05	1.87972e-05	1.16727e-05	2.48514e-05	3.83813e-05	9.08874e-05	2.04519e-05	6.18372e-05	7.47423e-05	9.37345e-05	0.00010108	5.50466e-05	5.06771e-05	4.2684e-05	1.09291e-05
36	2	1	0	8.22748e-05	2.4922e-05	5.36572e-05	2.79686e-05	0	0	0	0	0	0	0.000170744	0.000155104	6.56363e-05	9.14908e-05	3.25192e-05	6.48402e-05	2.43002e-05	4.46121e-05	5.94807e-05	4.15856e-05
37	2	1	0	0.000110085	5.74336e-05	1.46998e-05	0	1.00649e-05	2.63793e-05	0	0	0	0	0.000252182	1.93788e-05	0	7.23036e-05	6.07802e-05	4.42742e-05	6.55347e-05	4.121e-05	5.37433e-05	8.79039e-05
38	2	1	1	5.53616e-05	5.7632e-05	1.47428e-05	1.19868e-05	0	9.62707e-06	0	0	2.2347e-05	1.13327e-05	0.000158877	6.66068e-05	3.95618e-05	4.37572e-05	6.78297e-05	2.98459e-05	7.57003e-05	3.34474e-05	3.3884e-05	5.69708e-05
39	2	1	1	2.76808e-05	0	0	0	0	0	0	0	0	0	9.93805e-05	0	1.6166e-05	5.16693e-05	4.29364e-05	1.83703e-05	6.65393e-05	7.32622e-05	3.00991e-05	3.14522e-05
40	2	1	0	0	0	0	2.70587e-05	1.11548e-05	9.49146e-06	8.25856e-06	2.19404e-05	2.46758e-05	9.33624e-06	0.000121942	7.41848e-05	3.55759e-05	2.78467e-05	5.71044e-05	9.6861e-05	5.04241e-05	9.01756e-05	2.86911e-05	6.10728e-05
41	2	1	0	2.45965e-05	1.76753e-05	2.76294e-05	2.27403e-05	3.85719e-05	0	0	0	9.65365e-06	0	2.32896e-05	3.39952e-05	5.35531e-05	3.32558e-05	6.60523e-05	8.61944e-05	5.14735e-05	4.66867e-05	2.9926e-05	3.12956e-05
42	2	1	1	3.75819e-05	4.71216e-05	0	0	0	3.80001e-05	8.29747e-06	1.68134e-05	0	0	2.32896e-05	3.39952e-05	5.35531e-05	3.32558e-05	6.60523e-05	8.61944e-05	5.14735e-05	4.66867e-05	2.9926e-05	3.12956e-05
43	2	1	0	0.000134243	0	0	0	0	0	8.56726e-06	7.86962e-06	1.80896e-05	9.73886e-06	0.000132871	5.20809e-05	5.53594e-05	4.29889e-05	8.18538e-05	2.96405e-05	1.8671e-05	4.54575e-05	5.72373e-05	4.143e-05
44	2	1	2	0	0	3.97056e-05	0	1.22383e-05	0	8.8391e-06	0	1.68654e-05	9.45069e-06	0.000139466	2.67903e-05	1.8827e-05	1.45538e-05	2.36853e-05	6.98985e-05	2.75129e-05	9.07562e-06	1.79218e-05	9.96606e-06
45	2	1		4.28134e-05	0	0	0	1.15873e-05	9.80254e-06	8.69319e-06	0	0	1.52635e-05	0	0	3.65889e-05	0	3.4893e-05	0	1.89204e-05	0	0	0
46	2	1	0	7.76475e-05	0.000120194	1.74271e-05	1.37016e-05	1.12718e-05	9.57771e-06	1.6857e-05	8.35688e-06	8.83722e-06	0	0	0	3.28938e-05	3.92743e-05	0	3.71002e-05	8.45848e-06	0	1.02323e-05	2.12492e-05
47	2	1	0	0.000113222	4.72398e-05	0	2.71284e-05	0	1.90197e-05	8.27191e-06	7.87059e-06	2.55388e-05	2.81595e-05	0	6.71983e-05	0	1.31536e-05	1.08969e-05	5.58343e-05	3.24681e-05	2.59556e-05	5.85228e-05	2.04819e-05
48	2	1	0	6.58347e-05	1.6264e-05	1.29306e-05	0	1.84106e-05	0	1.81566e-05	1.93044e-05	3.09577e-05	1.07323e-05	5.85575e-05	7.44146e-05	2.40963e-05	6.08815e-05	6.31439e-05	1.99203e-05	4.17337e-05	0	1.09253e-05	5.53239e-05
49	2	1	0	4.23792e-05	2.53733e-05	0	1.41253e-05	4.62233e-05	2.93457e-05	3.39103e-05	4.83184e-05	3.43737e-05	3.79613e-05	7.6462e-05	9.52186e-05	0.000121096	8.17494e-05	3.36611e-05	6.67759e-05	4.34991e-05	6.24049e-05	4.94437e-05	3.12836e-05
50	2	1	0	7.51819e-05	7.21386e-05	4.7022e-05	0	1.83315e-05	1.67292e-05	3.81971e-05	0	1.90526e-05	2.49317e-05	0.000149011	5.73104e-05	7.01372e-05	3.95583e-05	2.68354e-05	6.61133e-05	2.27082e-05	0	3.42826e-05	2.76061e-05
51	2	1	1	0.000125112	0.000104533	3.14312e-05	2.52499e-05	1.05314e-05	9.03856e-06	1.58242e-05	7.65076e-06	0	9.44361e-06	0.000211011	4.07669e-05	1.54178e-05	4.97282e-05	2.07946e-05	2.68177e-05	2.35075e-05	2.60027e-05	2.89649e-05	0
52	2	1	0	0.000122269	0.000185269	4.66003e-05	2.50134e-05	1.04478e-05	8.978e-06	2.39229e-05	8.4418e-06	9.37877e-06	9.86801e-06	6.39816e-05	6.36777e-05	3.17885e-05	8.91847e-05	5.30608e-05	2.729e-05	4.24904e-05	1.90098e-05	0	2.1083e-05
53	2	1	2	3.85062e-05	4.78594e-05	3.47274e-05	2.73331e-05	1.12466e-05	3.82377e-05	0	4.6192e-05	1.07076e-05	3.51215e-05	8.7059e-05	5.96138e-05	0	1.22396e-05	8.20919e-05	7.07075e-05	2.62733e-05	1.95573e-05	2.06219e-05	5.29931e-05
54	2	1		7.56936e-05	5.81385e-05	1.18127e-05	9.98268e-06	8.62481e-06	8.32938e-06	0	0	1.03422e-05	1.06747e-05	0.000166633	0.000120812	0.000149183	0.000156761	0.000125795	7.53795e-05	7.90844e-05	3.16019e-05	3.26354e-05	4.43794e-05
55	2	1		0.000164104	5.71932e-05	0.000131859	0.000155078	7.02921e-05	0.000147521	0.000101006	0.000121616	5.76014e-05	4.06484e-05	0.000469389	0.000210387	6.16819e-05	5.52112e-05	2.49361e-05	8.11351e-05	2.56354e-05	6.92115e-05	1.44929e-05	1.50085e-05
56	3	1	0	0	2.57443e-05	9.15219e-05	1.42395e-05	1.16339e-05	1.96736e-05	1.88027e-05	1.93245e-05	2.03858e-05	2.3749e-05	0	2.57443e-05	9.15219e-05	1.42395e-05	1.16339e-05	1.96736e-05	1.88027e-05	1.93245e-05	2.03858e-05	2.3749e-05
57	3	1	2	0.000149977	6.25275e-05	7.16083e-05	7.87217e-05	1.40377e-05	8.26939e-05	4.62543e-05	3.20213e-05	8.0688e-05	4.81805e-05	0.000469389	0.000210387	6.16819e-05	5.52112e-05	2.49361e-05	8.11351e-05	2.56354e-05	6.92115e-05	1.44929e-05	1.50085e-05
58	3	1		0	5.76296e-05	0	0	0	0	0	8.75929e-06	2.05597e-05	0	5.01039e-05	8.39307e-05	1.94076e-05	2.97935e-05	6.03405e-05	3.04408e-05	5.24978e-05	1.74416e-05	2.03814e-05	3.24639e-05
59	3	1		0	0	0	1.41689e-05	2.31723e-05	9.80267e-06	0	1.88265e-05	2.10296e-05	1.09995e-05	8.54766e-05	0	5.45231e-05	2.83174e-05	3.4738e-05	5.87907e-05	6.88069e-05	1.98392e-05	6.46395e-05	2.23711e-05

## Sheet: Case 5
Case 5
Vessel #	Vonsattel Grade	Fibrin	SMA score	GFAP Sholl analysis (positive cells/𝜇m2)										CD68 Sholl analysis (positive cells/𝜇m2)
		(0 = neg, 1 = pos)		1 to 50 𝜇m	51 to 100	101 to 150	151 to 200	201 to 250	251 to 300	301 to 350	351 to 400	401 to 450	451 to 500	1 to 50 𝜇m	51 to 100	101 to 150	151 to 200	201 to 250	251 to 300	301 to 350	351 to 400	401 to 450	451 to 500
1	0	0	2	0	3.30053e-05	1.3088e-05	2.17499e-05	2.78555e-05	1.66051e-05	0	2.89863e-05	2.00362e-05	2.10365e-05	0.000131768	0.000195208	0.000103524	8.61807e-05	0.000101308	9.84576e-05	5.95534e-05	5.22775e-05	6.45282e-05	3.27297e-05
2	0	0	2	0	3.87868e-05	1.07577e-05	0	9.93549e-06	1.05054e-05	2.13582e-05	2.16045e-05	0	1.09706e-05	5.61935e-05	5.76696e-05	0.000129227	0.000116002	0.000111072	0.000112099	0.000150885	8.82416e-05	7.83123e-05	6.77279e-05
3	0	0	3	0.000101281	2.19866e-05	0	1.30104e-05	1.07999e-05	0	8.23439e-06	8.4282e-06	0	0	9.03024e-05	2.03523e-05	7.70418e-05	9.93654e-05	4.15617e-05	4.48535e-05	6.42677e-05	4.08418e-05	6.38226e-05	6.50633e-05
4	0	0		0	0	0	0	0	0	0	0	0	0
5	0	0	3	0	0	0	0	0	0	0	0	0	0	6.931e-05	0	1.65231e-05	2.62803e-05	1.08882e-05	9.29972e-06	8.14915e-06	4.34109e-05	5.99029e-05	1.06189e-05
6	0	1	3	0	0	0	0	0	1.02245e-05	1.76171e-05	3.1258e-05	2.41009e-05	2.72763e-05	4.3467e-05	5.14941e-05	7.32289e-05	2.84807e-05	8.14318e-05	6.88711e-05	4.51957e-05	6.86616e-05	1.17859e-05	1.3428e-05
7	1	1	3	0	0	0	0	0	0	0	0	0	0	8.74544e-05	1.99161e-05	4.5471e-05	3.67718e-05	1.02767e-05	4.42559e-05	4.7635e-05	4.12085e-05	5.49659e-05	1.03331e-05
8	1	1	2	0	0	0	0	0	0	0	0	0	0	0	0	0	0	0	0	0	0	0	0
9	1	1	0	2.21723e-05	0	0	1.08264e-05	0	0	0	9.7708e-06	0	0	7.0499e-05	5.13649e-05	5.3842e-05	8.90975e-05	2.86349e-05	3.72028e-05	0	4.16659e-05	0	3.40331e-05
10	1	1	1	0	0	0	1.3684e-05	0	9.56876e-06	8.31614e-06	0	0	1.96473e-05	3.99414e-05	0.000122309	7.05671e-05	5.53529e-05	6.81835e-05	4.82149e-05	5.96164e-05	5.79806e-05	8.51558e-05	3.43187e-05
11	1	1	0	0	0	0	0	0	0	0	0	0	0	7.10535e-05	4.54652e-05	0.000100365	3.98011e-05	3.29296e-05	5.61845e-05	9.94611e-05	6.25829e-05	4.41332e-05	5.74454e-05
12	1	1	1	0	0	1.95343e-05	1.49684e-05	0	0	8.77474e-06	1.55646e-05	0	0	9.72277e-05	2.74901e-05	7.6682e-05	7.37863e-05	8.38377e-05	8.06516e-05	6.96389e-05	8.76701e-05	5.03024e-05	2.16718e-05
13	1	1	0	0	0	1.94215e-05	2.98042e-05	0	4.06011e-05	2.73298e-05	4.55185e-05	1.02405e-05	2.55834e-05	4.3467e-05	5.14941e-05	7.32289e-05	2.84807e-05	8.14318e-05	6.88711e-05	4.51957e-05	6.86616e-05	1.17859e-05	1.3428e-05
14	2	1	0	7.14163e-05	2.28082e-05	0	0	0	0	0	0	0	0
15	2	1		0	0	0	0	0	0	0	0	0	0
16	2	1		0	0	0	0	0	0	0	2.61762e-05	8.44968e-06	0
17	2	1		3.90491e-05	0	1.74737e-05	0	0	0	8.33548e-06	0	0	1.88983e-05
18	2	1		3.23439e-05	0	0	1.27954e-05	0	0	0	0	0	0
19	2	1	0	0	0	3.31891e-05	0	0	0	0	0	0	0	3.43616e-05	4.4501e-05	4.93925e-05	5.24085e-05	4.34423e-05	3.71246e-05	1.73396e-05	4.02557e-05	3.20639e-05	1.10766e-05
20	2	1	1	0	0	0	0	0	0	0	0	0	0	0	2.35349e-05	1.71582e-05	1.35369e-05	5.57933e-05	1.89934e-05	2.55993e-05	2.82357e-05	2.07311e-05	1.08477e-05
21	2	1	2	0	2.48746e-05	0	0	0	9.70727e-06	0	0	0	0	7.29396e-05	4.62468e-05	5.07971e-05	2.67989e-05	3.31969e-05	4.71348e-05	0	3.73109e-05	1.03704e-05	4.35206e-05
22	2	1	0	0	0	0	0	0	0	0	0	0	0	0	4.09312e-05	1.5464e-05	2.49255e-05	1.04188e-05	3.58168e-05	2.56268e-05	8.79759e-06	1.98389e-05	1.05569e-05
23	2	1	0	3.21378e-05	4.25837e-05	0	0	0	0	0	0	0	0	0	4.24722e-05	1.59035e-05	3.8231e-05	1.06149e-05	2.73005e-05	5.63971e-05	0	1.00167e-05	1.06559e-05
24	2	1	0	4.17478e-05	0	1.79974e-05	1.40522e-05	1.15086e-05	1.94979e-05	0	0	0	0	9.9213e-05	2.16881e-05	4.84704e-05	0	4.29103e-05	1.83636e-05	4.98411e-05	8.59238e-06	0	3.1686e-05
25	2	1	1	0	2.21431e-05	0	0	1.08379e-05	0	0	0	0	0	7.06695e-05	4.52902e-05	5.00436e-05	5.29528e-05	2.19136e-05	5.18812e-05	2.33822e-05	2.44623e-05	3.70224e-05	1.22083e-05
26	2	1	0	0	0	0	2.71889e-05	0	9.53903e-06	0	9.81043e-06	0	1.20795e-05	7.65283e-05	7.1479e-05	3.46202e-05	0	3.36755e-05	2.93302e-05	1.11057e-05	2.3761e-05	3.67214e-05	6.2327e-05
27	2	1	1	0	0	1.7836e-05	0	0	0	0	0	0	0	0	0	0	0	0	0	0	8.39004e-06	9.83311e-06	2.12983e-05
28	2	1	0	0	2.47734e-05	0	0	0	9.69195e-06	0	0	8.65876e-06	0	4.1037e-05	2.48755e-05	3.57136e-05	1.2712e-05	3.43577e-05	1.9414e-05	4.2368e-05	8.99607e-06	2.05385e-05	0
29	2	1	0	3.32344e-05	0	0	0	0	9.19414e-06	8.31663e-06	0	0	0	0	8.47e-05	1.58696e-05	6.36139e-05	6.36051e-05	2.81835e-05	6.62e-05	4.19637e-05	1.10625e-05	3.44247e-05
30	2	1	0	0	2.63987e-05	0	1.44369e-05	1.17659e-05	0	8.58935e-06	0	9.25268e-06	0	2.21237e-05	0	2.59983e-05	6.48621e-05	0.000110901	4.03564e-05	3.04372e-05	0	3.78778e-05	4.41015e-05
31	2	1	0											3.98086e-05	2.44221e-05	5.28751e-05	8.29513e-05	5.67748e-05	5.78302e-05	3.5776e-05	4.85757e-05	4.28914e-05	5.64345e-05
32	2	1	0	0	0	0	0	0	2.03105e-05	1.75147e-05	2.3359e-05	0	2.87749e-05	0	5.72373e-05	7.8857e-05	6.03057e-05	0.00012186	3.06917e-05	5.3565e-05	5.45687e-05	4.10698e-05	5.47584e-05
33	2	1	0	0	0	0	1.42037e-05	1.16094e-05	2.94587e-05	1.85806e-05	0	0	1.18691e-05	0	2.53414e-05	1.80966e-05	2.82308e-05	2.30996e-05	8.90735e-05	2.80128e-05	6.79733e-05	3.38353e-05	3.7618e-05
34	2	1	0	0	0	0	1.4043e-05	0	0	0	8.22212e-06	9.4402e-06	9.9058e-06	3.74206e-05	7.04779e-05	5.14098e-05	5.40946e-05	5.57537e-05	4.74477e-05	9.53223e-05	3.01303e-05	6.45341e-05	1.11955e-05
35	2	1	0	0	0	0	0	1.1429e-05	0	0	0	0	9.52462e-06	8.34562e-05	0	7.19677e-05	2.81033e-05	4.6032e-05	2.92384e-05	5.92832e-05	1.90842e-05	2.10692e-05	0
36	2	1	0	7.58827e-05	0	0	0	0	0	8.28181e-06	0	0	0	0	4.75276e-05	0.000103672	4.08353e-05	0.000112106	7.62679e-05	6.84169e-05	6.93523e-05	6.40377e-05	3.343e-05
37	2	1	3	0	2.62788e-05	0	0	0	1.98286e-05	8.576e-06	8.06437e-06	8.23746e-06	0	8.66407e-05	0.000128501	9.142e-05	0.000113806	8.13674e-05	4.91573e-05	6.06254e-05	5.28844e-05	8.65268e-05	3.23578e-05
38	2	1	0	3.74564e-05	0	0	0	2.23068e-05	1.89857e-05	8.25827e-06	7.63273e-06	0	0	0.000118796	0.00012169	5.2733e-05	4.13946e-05	5.66846e-05	7.69893e-05	8.44503e-05	7.91241e-05	2.01445e-05	1.13128e-05
39	2	1	1	0	2.03266e-05	1.53808e-05	0	1.0382e-05	3.57068e-05	0	0	1.03117e-05	2.20628e-05	6.58245e-05	8.64815e-05	3.22391e-05	6.44088e-05	3.21305e-05	2.75115e-05	6.57731e-05	3.52149e-05	1.00413e-05	3.2195e-05
40	2	1	0	0	2.18661e-05	0	0	0	0	0	0	9.13408e-06	0	3.38315e-05	2.2025e-05	9.80285e-05	1.30231e-05	3.24236e-05	1.84821e-05	3.28353e-05	1.90167e-05	2.07949e-05	4.38163e-05
41	2	1	0	0	0	0	0	0	0	0	0	0	0	6.45371e-05	2.13336e-05	3.19235e-05	5.11158e-05	2.1279e-05	2.73573e-05	3.18911e-05	4.15601e-05	9.89983e-06	4.29436e-05
42	2	1	1	0	0	0	1.19819e-05	0	0	1.89862e-05	0	1.23902e-05	0	0.000135379	0	2.91436e-05	4.74916e-05	3.00113e-05	4.42304e-05	1.81575e-05	3.67055e-05	3.13093e-05	3.92085e-05
43	2	1	0	2.17885e-05	1.61675e-05	0	1.07277e-05	0	0	0	0	8.49246e-06	0	7.00398e-05	5.10813e-05	8.04777e-05	1.1098e-05	4.7225e-05	5.87722e-05	1.75578e-05	2.92626e-05	2.04079e-05	3.16723e-05
44	2	1	0	3.70943e-05	0	1.70654e-05	1.34818e-05	0	0	0	0	8.9575e-06	0	3.68658e-05	6.98343e-05	0	1.34515e-05	3.33002e-05	5.67284e-05	3.37486e-05	1.94073e-05	4.23189e-05	4.4176e-05
45	2	1	0	0	4.82419e-05	0	0	2.25821e-05	9.59163e-06	8.34947e-06	8.76005e-06	0	0	0	4.4711e-05	3.30462e-05	1.31397e-05	1.08882e-05	9.29911e-06	2.5356e-05	2.00672e-05	0	1.8784e-05
46	2	1	0	3.95256e-05	0	1.75737e-05	0	1.13342e-05	0	0	0	8.63979e-06	1.93988e-05	3.78559e-05	7.10213e-05	3.44538e-05	1.35824e-05	1.11903e-05	4.75878e-05	7.06333e-05	7.70008e-05	2.11836e-05	1.09553e-05
47	2	1	2	0.000153131	4.7672e-05	0	0	0	2.86353e-05	0	8.68228e-06	1.76121e-05	1.92576e-05	0	2.19007e-05	0	0.000116824	8.62215e-05	3.68764e-05	4.49844e-05	4.14179e-05	6.54837e-05	7.69942e-05
48	2	1	0	7.07155e-05	2.26502e-05	0	0	0	0	8.16111e-06	0	9.80594e-06	1.00966e-05	2.6457e-05	7.44762e-05	8.63458e-05	4.70314e-05	4.9948e-05	5.86508e-05	8.46391e-05	5.61813e-05	4.76253e-05	1.39278e-05
49	2	1	0	4.65885e-05	1.70021e-05	1.33936e-05	0	0	0	7.90247e-06	0	9.48369e-06	0	4.63713e-05	0.000118541	2.67042e-05	4.42334e-05	7.53383e-05	9.11369e-06	6.22968e-05	3.24489e-05	3.39895e-05	3.80572e-05
50	3	1	0	9.5068e-05	0	3.79883e-05	0	1.19089e-05	2.00661e-05	3.54518e-05	1.08436e-05	0	1.57566e-05	4.42237e-05	5.20636e-05	0.000110693	4.29802e-05	1.16922e-05	2.00146e-05	6.65969e-05	0	3.8996e-05	0
51	3	1	0	0.000110989	0	0	3.06855e-05	1.23598e-05	0	8.90453e-06	0	1.01772e-05	0	9.55956e-05	8.16596e-05	7.61507e-05	8.80743e-05	3.57775e-05	0.000100446	3.60771e-05	2.74178e-05	8.02061e-05	4.27681e-05
52	3	1	0	3.27611e-05	2.15432e-05	0	0	0	0	0	1.78878e-05	0	0	0	0	3.2913e-05	3.9294e-05	2.17201e-05	1.85564e-05	2.46276e-05	2.72528e-05	1.02353e-05	3.22327e-05

## Sheet: Case 6
Case 6
Vessel #	Vonsattel Grade	Fibrin	SMA score	GFAP Sholl analysis (positive cells/𝜇m2)										CD68 Sholl analysis (positive cells/𝜇m2)
		(0 = neg, 1 = pos)		1 to 50 𝜇m	51 to 100	101 to 150	151 to 200	201 to 250	251 to 300	301 to 350	351 to 400	401 to 450	451 to 500	1 to 50 𝜇m	51 to 100	101 to 150	151 to 200	201 to 250	251 to 300	301 to 350	351 to 400	401 to 450	451 to 500
1	0	1	3	0	0	0	1.32705e-05	0	0	0	2.34326e-05	1.8148e-05	1.0724e-05	6.39961e-05	4.24505e-05	9.53804e-05	8.91831e-05	6.36749e-05	8.18816e-05	5.23686e-05	3.50328e-05	5.44016e-05	0
2	0	0		0	0	0	0	0	0	0	1.8463e-05	0	0
3	0	1	3	0	2.97998e-05	0	0	0	0	1.45316e-05	2.6211e-05	2.84623e-05	0	0.000141054	0.000135012	4.59459e-05	2.01756e-05	5.27041e-05	6.19728e-05	1.40396e-05	1.5906e-05	3.45338e-05	7.3015e-05
4	0	0	3	0	0	0	0	0	0	0	0	0	0	0.000151787	5.623e-05	5.84316e-05	4.48065e-05	4.83807e-05	7.11593e-05	0.000114504	6.22305e-05	5.86021e-05	3.21701e-05
5	0	1	3	0	0	0	0	0	0	0	2.5527e-05	1.24595e-05	2.84956e-05	9.71475e-05	0	6.08885e-05	5.76822e-05	0.000154751	9.22047e-05	4.15163e-05	1.37931e-05	0.000140942	0.000114776
6	0	1	3	0	0	0	0	5.59011e-05	9.51038e-06	0	0	3.00555e-05	2.16519e-05	7.42901e-05	9.35534e-05	0.000119556	4.0464e-05	5.56377e-05	0.000123139	7.06156e-05	0.000120958	4.67876e-05	3.76327e-05
7	0	1	2	0	0	0	0	0	9.34291e-06	1.75569e-05	0	0	1.26193e-05	7.64193e-05	5.44041e-05	4.22845e-05	6.93508e-05	5.86613e-05	8.59008e-05	4.45997e-05	5.58471e-05	5.24542e-05	4.30816e-05
8	0	1		0	0	0	1.26331e-05	0	0	7.91549e-06	0	0	0
9	0	1		0	0	0	0	0	0	0	0	9.09608e-06	0
10	1	0	3	0	0	0	0	0	0	0	0	0	0	0	0	8.95012e-05	6.9988e-05	2.2942e-05	4.85965e-05	1.71768e-05	2.97621e-05	4.29697e-05	3.34506e-05
11	1	0	1	0	0	0	0	0	0	0	1.69024e-05	1.86898e-05	1.94327e-05	0	6.53312e-05	1.61957e-05	2.5874e-05	4.299e-05	7.35579e-05	4.35082e-05	2.72153e-05	4.19693e-05	3.35327e-05
12	1	1	3	0	0	0	0	0	9.71795e-06	8.42759e-06	7.46782e-06	7.74788e-06	0	0.000123657	0.000124694	5.36722e-05	0.000125909	6.87968e-05	6.80182e-05	4.2142e-05	5.18972e-05	4.08518e-05	8.74359e-05
13	1	0	3	0	2.98842e-05	0	0	0	1.03871e-05	0	7.83235e-06	0	0	9.58096e-05	8.17699e-05	1.90618e-05	8.81421e-05	7.15998e-05	7.03602e-05	4.33906e-05	1.70922e-05	0.000102078	0.000134296
14	1	1	0	0	0	0	0	0	0	0	0	0	0	8.70841e-05	5.15901e-05	9.16431e-05	7.12751e-05	0.000128082	2.9531e-05	7.17465e-05	0.000112739	6.04516e-05	5.73217e-05
15	1	1	3	0	2.85296e-05	0	0	0	0	0	7.76859e-06	8.35263e-06	1.8754e-05	0.000135168	0.000105194	0.000167254	7.20356e-05	2.34911e-05	4.95847e-05	2.57361e-05	4.67386e-05	6.20377e-05	0.000108145
16	1	1	1	0.000101353	1.53118e-05	0	1.03442e-05	9.24469e-06	0	0	0	0	0	9.54148e-05	0	6.78757e-05	3.3628e-05	3.81046e-05	3.50215e-05	4.96376e-05	5.26509e-05	2.18502e-05	8.02708e-05
17	1	1	3	0	0	1.68102e-05	0	0	9.38899e-06	8.17955e-06	0	0	0	0.000143763	4.57687e-05	0.000134524	6.6598e-05	6.60791e-05	6.57343e-05	4.90818e-05	3.69294e-05	2.68797e-05	5.06059e-05
18	1	1	3	0	0	0	0	0	8.16158e-06	0	0	0	0	3.65198e-05	2.82489e-05	1.15517e-05	3.05907e-05	2.23803e-05	4.6268e-05	1.17072e-05	1.18309e-05	1.1946e-05	0
19	1	0	3	0	0	0	0	2.39809e-05	0	0	7.66346e-06	0	0	3.58277e-05	0	0	6.65691e-05	4.40321e-05	5.63235e-05	1.63581e-05	5.13898e-05	2.97587e-05	3.20005e-05
20	1	1	1	0	2.5356e-05	0	0	0	9.77959e-06	1.69511e-05	0	0	0	6.68938e-05	2.18607e-05	3.2495e-05	3.89e-05	3.23059e-05	3.68442e-05	3.53396e-05	4.99247e-05	3.21779e-05	1.1162e-05
21	2	1	0	0	2.34661e-05	0	0	2.22899e-05	0	1.91971e-05	1.92041e-05	0	0	6.96621e-05	8.9723e-05	4.96961e-05	7.89864e-05	5.45343e-05	1.00053e-05	6.90018e-05	5.4167e-05	2.74575e-05	0
22	2	1	0	0	0	0	2.4897e-05	0	0	0	0	0	0	0.000115236	3.9519e-05	3.01194e-05	2.4875e-05	6.05942e-05	0	2.59677e-05	2.83174e-05	4.8802e-05	5.74118e-05
23	2	1	3	0	0	0	0	0	0	0	0	0	0	8.03008e-05	4.91143e-05	3.53888e-05	0	2.27663e-05	5.79497e-05	6.21124e-05	3.45657e-05	2.85008e-05	3.51719e-05
24	2	1	2	0	2.76104e-05	2.00086e-05	1.89371e-05	0	3.17021e-05	0	0	3.27208e-05	0	0.000134371	0.000157287	7.41633e-05	4.62786e-05	3.10969e-05	1.46784e-05	1.52299e-05	3.60629e-05	5.80775e-05	5.96356e-05
25	2	1	3	0	0	1.23856e-05	0	9.23985e-06	3.60827e-05	9.33512e-06	2.0942e-05	1.08634e-05	2.21636e-05	9.18568e-05	4.12154e-05	7.77098e-05	0.000100123	5.22744e-05	5.40308e-05	4.53391e-05	3.09821e-05	7.79284e-05	6.94315e-05
26	2	1	0	0	0	1.66717e-05	0	0	9.34674e-06	0	0	0	9.7971e-06	2.9501e-05	0.000140582	4.57242e-05	8.62348e-05	7.22314e-05	6.32101e-05	7.6083e-05	6.36883e-05	4.44541e-05	3.42444e-05
27	2	1	0	0	1.91518e-05	0	1.20615e-05	0	0	0	0	0	0	0.000117041	7.98468e-05	3.03675e-05	6.138e-05	8.23216e-05	5.60448e-05	4.25381e-05	5.61714e-05	9.25951e-05	8.27957e-05
28	2	1	0	0	0	0	2.23696e-05	0	1.63026e-05	0	1.47026e-05	0	0	0.000241741	0.000107316	0.00011695	1.98044e-05	6.81396e-05	0.000105802	1.58429e-05	6.84434e-05	2.02282e-05	4.31932e-05
29	2	1	1	0	2.82556e-05	0	0	1.644e-05	0	0	1.09721e-05	1.21157e-05	0	0.000123434	0.000152965	0.00013067	0.000110719	4.68476e-05	0.0001197	3.56613e-05	8.61282e-05	4.45633e-05	1.6398e-05
30	2	1	2	0	2.00103e-05	0	0	0	0	0	0	9.84668e-06	0	0.000139904	0.000180075	9.96259e-05	3.95721e-05	4.3697e-05	6.52786e-05	6.20703e-05	9.97986e-06	3.18633e-05	4.43536e-05
31	2	1	0	0	2.1881e-05	0	1.29738e-05	0	0	0	0	0	0	3.32955e-05	0.000108889	6.48244e-05	3.88102e-05	9.67364e-05	9.7884e-05	2.8723e-05	1.9076e-05	2.096e-05	4.52351e-05
32	2	1	0	0	0	0	0	1.17356e-05	0	0	0	0	9.59593e-06	4.29227e-05	0.000102246	1.82175e-05	4.25503e-05	2.31902e-05	5.88716e-05	8.75798e-06	2.74619e-05	4.08631e-05	3.22258e-05
33	2	1	0	3.98513e-05	0	0	0	1.1359e-05	9.64008e-06	0	0	0	0	3.70263e-05	9.33031e-05	3.41027e-05	6.73384e-05	6.66791e-05	9.46386e-05	4.42282e-05	5.04692e-05	5.34884e-05	4.42875e-05
34	2	1	3	0	0	1.72101e-05	0	0	0	0	8.0016e-06	0	0	0	4.59011e-05	5.05426e-05	2.6685e-05	0	4.69999e-05	2.64511e-05	4.05813e-05	4.28615e-05	3.34e-05
35	2	1		0	0	0	0	0	0	0	0	2.01663e-05	1.0405e-05
36	2	1
37	2	1	0	4.60312e-05	2.66518e-05	0	0	2.92644e-05	1.30325e-05	0	0	0	0	4.53164e-05	5.27895e-05	0	5.77463e-05	3.68857e-05	5.98851e-05	4.45558e-05	5.91141e-05	0	1.32132e-05
38	2	1	0	0	1.65506e-05	1.31248e-05	0	0	0	0	1.04257e-05	0	0	6.56714e-05	9.725e-05	3.87329e-05	3.22445e-05	4.72326e-05	0	2.19794e-05	4.52539e-05	4.64345e-05	6.03322e-05
39	2	1	0	4.41353e-05	5.19717e-05	1.84247e-05	4.29384e-05	2.33651e-05	9.87215e-06	0	1.92702e-05	0	0	3.58569e-05	2.28658e-05	1.6801e-05	3.99407e-05	2.20171e-05	1.8772e-05	4.41199e-05	3.11136e-05	5.97938e-05	3.52897e-05
40	2	1	0	2.27326e-05	1.73752e-05	0	1.43262e-05	1.30837e-05	0	3.32987e-05	0	0	1.77148e-05	0	3.46899e-05	4.67071e-05	4.18402e-05	0	2.28577e-05	1.12517e-05	0	0	5.20521e-05
41	2	1	0	0	0	0	0	0	0	0	0	0	0	6.50394e-05	0	4.81071e-05	1.28251e-05	4.26886e-05	9.14259e-06	2.74861e-05	2.08514e-05	1.09947e-05	1.14777e-05
42	2	1	0	0	2.34903e-05	0	0	0	0	0	0	0	0	0	4.42099e-05	4.91462e-05	3.91531e-05	5.41338e-05	3.702e-05	2.61033e-05	3.68346e-05	1.02794e-05	0.000326626
43	2	1	0	0	1.87336e-05	0	0	0	8.60925e-06	8.94298e-06	0	0	2.1019e-05	3.42267e-05	4.43696e-05	4.93017e-05	5.2325e-05	5.42469e-05	2.9117e-05	4.76154e-05	5.10973e-05	4.37335e-05	0
44	2	1	0	8.61755e-05	0	0	1.4202e-05	0	1.96378e-05	0	8.28676e-06	1.68888e-05	9.43125e-06	0	0	9.1927e-05	4.28654e-05	3.49973e-05	3.94439e-05	3.50881e-05	3.84936e-05	1.05563e-05	3.32282e-05
45	2	1	1	0	0	0	0	0	0	0	0	0	0	4.19213e-05	2.52058e-05	5.4086e-05	4.22196e-05	0	4.87865e-05	2.54559e-05	3.70413e-05	4.12491e-05	3.25927e-05
46	2	1	1	0	2.6051e-05	0	2.86645e-05	4.69876e-05	1.14964e-05	1.12045e-05	1.13446e-05	1.34145e-05	0	7.80034e-05	2.41111e-05	0	5.48989e-05	4.51483e-05	7.29079e-05	1.12147e-05	1.31725e-05	6.24262e-05	0
47	2	1	0	0	0	0	0	0	0	8.58163e-06	7.56421e-06	0	0	4.13494e-05	7.49856e-05	5.37648e-05	0	3.44342e-05	6.3916e-05	1.11426e-05	5.16637e-05	1.48332e-05	1.81837e-05
48	2	1	0	0.000190149	2.78116e-05	0	0	0	0	1.45881e-05	1.27931e-05	0	0	0.000184041	6.03328e-05	7.6038e-05	0	1.82831e-05	4.90972e-05	1.509e-05	7.75954e-05	5.56342e-05	0
49	2	1	2	0	0	0	0	0	0	8.54497e-06	0	0	0	0.000221855	2.60731e-05	5.54e-05	7.16977e-05	7.01988e-05	5.93017e-05	4.3971e-05	5.54007e-05	3.13007e-05	7.85428e-05
50	2	1	0	4.39649e-05	0	0	0	0	0	0	0	7.81952e-06	0	4.30378e-05	0.000102439	5.47089e-05	4.25939e-05	3.48179e-05	2.94554e-05	5.3442e-05	9.0769e-06	0	3.07001e-05
51	2	1		8.52702e-05	2.54602e-05	0	0	1.15753e-05	4.89746e-05	3.39502e-05	2.31413e-05	1.74308e-05	9.58057e-06
52	3	1	1	0	8.94729e-05	0	1.31424e-05	0	0	1.62285e-05	8.50125e-06	0	0	6.21187e-05	2.08026e-05	4.69712e-05	5.03433e-05	3.15168e-05	7.21533e-05	4.93287e-05	2.91374e-05	3.25262e-05	0

## Sheet: Case 7
Case 7
Vessel #	Vonsattel Grade	Fibrin	SMA score	GFAP Sholl analysis (positive cells/𝜇m2)										CD68 Sholl analysis (positive cells/𝜇m2)
		(0 = neg, 1 = pos)		1 to 50 𝜇m	51 to 100	101 to 150	151 to 200	201 to 250	251 to 300	301 to 350	351 to 400	401 to 450	451 to 500	1 to 50 𝜇m	51 to 100	101 to 150	151 to 200	201 to 250	251 to 300	301 to 350	351 to 400	401 to 450	451 to 500
1	0	1	3	0	0	0	0	0	0	0	0	0	0	4.97579e-05	0.000111404	0.000116095	8.91679e-05	8.43196e-05	6.0782e-05	7.91832e-05	8.8922e-06	4.99989e-05	8.54171e-05
2	0	0		0	0	0	0	0	0	1.79592e-05	0	0	1.08069e-05
3	0	0	3	0	2.88537e-05	0	0	1.22294e-05	0	0	0	0	0	0	8.07969e-05	1.88986e-05	7.29781e-05	5.93466e-05	6.00395e-05	6.05156e-05	3.22225e-05	2.88899e-05	2.12877e-05
4	0	1	3	0	0	0	0	0	1.00888e-05	8.70605e-06	8.43222e-06	9.12464e-06	0	9.55439e-05	2.72293e-05	3.80856e-05	4.40454e-05	3.57799e-05	1.00464e-05	8.67492e-06	4.91234e-05	4.98134e-05	3.20722e-05
5	0	1	2	0	0	1.67604e-05	0	0	0	0	7.86165e-06	0	0	0	2.1588e-05	3.22023e-05	0	2.14054e-05	1.00369e-05	6.67317e-05	1.05321e-05	3.04513e-05	2.04e-05
6	0	1		0	0	0	0	0	0	8.57704e-06	0	1.01206e-05	0
7	0	0	3	0	0	0	0	0	0	0	0	0	0	8.29221e-05	2.50271e-05	1.79403e-05	0	6.89098e-05	9.73148e-06	1.71256e-05	2.72963e-05	4.12425e-05	4.37416e-05
8	0	0	3	0	0	0	0	0	0	0	0	0	0	0	2.3315e-05	3.40698e-05	4.03915e-05	5.55449e-05	4.72914e-05	2.71525e-05	1.83864e-05	0	0
9	0	0	2	0	0	0	0	0	0	0	0	0	0	0	0	9.08858e-05	2.83197e-05	3.47414e-05	5.8803e-05	4.43298e-05	9.68224e-06	2.13398e-05	4.44269e-05
10	1	1		0	0	0	0	0	0	0	7.66737e-06	0	0
11	1	1	1	0	0	0	0	0	0	0	0	0	0	3.06083e-05	6.18069e-05	3.10812e-05	0	4.18134e-05	2.69415e-05	1.65411e-05	8.6809e-06	0	1.06454e-05
12	1	1		0	0	0	0	0	0	0	0	0	0
13	1	0		0	0	0	0	0	0	0	0	0	0
14	1	1	0	0	0	0	0	0	0	0	0	0	0	0	2.54144e-05	1.81333e-05	1.4138e-05	2.31287e-05	1.95776e-05	4.24087e-05	8.70519e-06	6.14252e-05	3.27869e-05
15	1	1	2	0	0	0	1.27706e-05	0	0	0	0	0	0	0	5.14397e-05	1.82916e-05	2.94585e-05	4.16281e-05	2.54662e-05	2.36136e-05	3.49794e-05	1.38041e-05	0
16	2	1	0	0	0	0	0	0	0	0	0	0	0	4.13542e-05	2.49864e-05	1.79211e-05	1.40045e-05	4.5904e-05	1.01158e-05	2.0047e-05	1.97283e-05	0	0
17	2	1	0	0	0	0	0	0	0	0	0	0	0	0	0	0	5.76602e-05	4.89192e-05	0	2.99972e-05	3.19337e-05	3.61127e-05	0
18	2	1	0	6.56918e-05	1.62065e-05	0	0	0	8.03629e-06	0	0	1.40808e-05	0	0	1.65483e-05	1.31218e-05	3.26863e-05	4.65108e-05	8.11768e-06	1.44059e-05	7.80146e-06	2.35275e-05	0
19	2	1	1	0	0	0	2.97389e-05	1.3748e-05	0	2.87146e-05	1.61056e-05	2.01877e-05	0	0	1.95755e-05	1.49491e-05	2.47868e-05	1.24452e-05	5.88814e-05	5.39902e-05	1.72982e-05	4.10776e-05	2.28333e-05
20	2	1	1	2.91792e-05	0	0	1.31735e-05	0	0	1.0681e-05	0	4.62412e-05	0	0	1.83082e-05	2.93014e-05	4.0785e-05	6.21777e-05	2.28436e-05	6.32434e-05	2.23043e-05	3.4506e-05	0
21	2	1	0	3.62415e-05	0	0	0	1.10447e-05	0	0	0	9.39436e-06	1.0578e-05	0	1.89605e-05	1.45941e-05	3.56625e-05	4.0061e-05	2.59686e-05	1.52325e-05	7.66562e-06	0	2.15006e-05
22	2	1	2	0	2.39086e-05	0	1.36589e-05	1.12438e-05	0	4.52604e-05	1.26492e-05	0	3.91951e-05	0	5.90949e-05	1.50245e-05	2.43493e-05	2.04351e-05	8.80549e-06	3.86673e-05	1.69299e-05	3.04272e-05	3.25677e-05
23	2	1	0	0	0	3.50863e-05	2.75501e-05	0	9.61252e-06	8.34996e-06	3.20511e-05	1.84231e-05	1.01938e-05	0	2.4412e-05	7.04878e-05	4.14667e-05	5.67702e-05	1.92746e-05	8.36708e-06	3.19658e-05	0	1.06472e-05
24	2	1	0	0	0	0	1.40561e-05	0	0	0	3.76128e-05	8.5429e-06	0	0	4.40239e-05	3.26739e-05	2.6038e-05	4.32262e-05	4.61986e-05	4.03431e-05	1.64456e-05	2.87039e-05	2.12684e-05
25	2	1	2	0	0	0	1.3947e-05	0	0	0	5.60658e-05	9.66833e-06	0	0	4.87178e-05	5.27711e-05	1.38052e-05	1.1342e-05	3.85099e-05	2.50834e-05	0	0	1.07333e-05
26	2	1	2	0	0	0	0	0	0	0	0	0	0	2.66951e-05	9.36484e-05	0.000101186	8.25758e-05	0.000109435	5.3024e-05	2.89049e-05	6.42328e-05	6.67842e-05	3.42167e-05
27	2	1	0
28	2	1	0	0	0	0	1.46983e-05	0	1.00539e-05	8.681e-06	1.6418e-05	0	0	0	8.07969e-05	1.88986e-05	7.29781e-05	5.93466e-05	6.00395e-05	6.05156e-05	3.22225e-05	2.88899e-05	2.12877e-05
29	2	1	2	8.44897e-05	0	1.80868e-05	0	2.30875e-05	9.77458e-06	1.69413e-05	1.58342e-05	1.67001e-05	9.47783e-06	0	2.36207e-05	3.44059e-05	2.7131e-05	3.35369e-05	0	4.136e-05	3.2739e-05	1.99538e-05	3.20726e-05
30	2	1	0	4.23513e-05	0	0	0	1.15524e-05	0	0	7.77715e-06	9.31493e-06	0	0	0	5.07266e-05	2.67588e-05	2.2106e-05	2.82602e-05	8.20283e-06	8.24092e-06	1.9311e-05	3.18806e-05
31	2	1	0	0	0	0	0	0	0	0	0	0	0	0	2.11287e-05	3.16879e-05	5.08261e-05	1.05888e-05	1.81699e-05	2.70075e-05	5.08838e-05	4.34576e-05	2.27425e-05
32	2	1	0	4.58757e-05	0	0	0	0	0	8.60788e-06	0	0	0	0	7.73625e-05	1.8322e-05	1.42521e-05	5.82106e-05	2.95273e-05	2.55702e-05	2.62792e-05	2.04374e-05	2.17838e-05
33	2	1	2	0	0	1.93879e-05	1.86308e-05	0	0	1.67879e-05	0	0	0	0	0	1.90886e-05	5.04379e-05	6.30758e-05	3.17734e-05	0	1.48532e-05	3.74454e-05	0.000103389
34	2	1	0	0	0	0	0	0	0	0	0	0	0	0.000119946	4.89729e-05	3.53206e-05	1.38461e-05	4.54747e-05	9.64904e-06	4.21445e-05	3.4385e-05	9.97183e-06	1.08359e-05
35	2	1	0	0	0	0	0	0	9.1878e-06	0	0	0	1.12197e-05	2.7223e-05	1.90028e-05	5.84646e-05	2.38103e-05	5.0131e-05	8.93167e-06	4.04708e-05	2.15834e-05	3.37759e-05	2.32612e-05
36	2	1	2	0	0	0	2.7132e-05	0	0	8.50524e-06	9.01307e-06	0	1.05546e-05	7.86463e-05	2.42285e-05	1.75275e-05	1.37632e-05	4.52568e-05	3.88024e-05	9.60063e-06	3.89942e-05	4.31476e-05	5.61e-05
37	2	1	0	0	0	0	0	0	0	0	0	0	0	4.39431e-05	2.59324e-05	3.68005e-05	4.28906e-05	3.5013e-05	7.89176e-05	8.82e-06	2.72262e-05	4.04048e-05	0
38	2	1	1	0	0	0	0	0	0	0	0	0	0	0.000104596	2.24621e-05	1.65762e-05	2.63494e-05	3.27347e-05	6.52131e-05	1.71946e-05	2.88191e-05	3.15445e-05	2.2196e-05
39	3	1	2	0	0	0	2.516e-05	2.09042e-05	1.77839e-05	0	0	3.25092e-05	1.69279e-05	0	7.57647e-05	6.0748e-05	0	2.05543e-05	1.77799e-05	6.34684e-05	0	3.92958e-05	6.40687e-05
40	3	1	0	0	0	0	2.75061e-05	2.26139e-05	0	2.65386e-05	1.03325e-05	0	3.3037e-05	0	0	3.64736e-05	5.67885e-05	1.16062e-05	9.81753e-06	0	1.57917e-05	2.90974e-05	1.05671e-05
41	3	1	1	5.40729e-05	1.8893e-05	2.91088e-05	0	0	1.79921e-05	1.0151e-05	2.17459e-05	0	0	2.54126e-05	1.80873e-05	1.4071e-05	5.76989e-05	1.9534e-05	2.6879e-05	2.10115e-05	1.11065e-05	3.43282e-05	2.33752e-05
42	3	1	1	0	0	0	0	0	1.83828e-05	8.9457e-06	0	0	0	4.04586e-05	0	0	6.95126e-05	6.84456e-05	4.83694e-05	2.51887e-05	8.19844e-06	2.96766e-05	2.12202e-05
43	3	1	2	0	0	0	0	1.18365e-05	0	0	0	0	1.07816e-05	8.59134e-05	0	3.64406e-05	5.6744e-05	3.47922e-05	2.94383e-05	2.54991e-05	9.30082e-06	3.12582e-05	3.26575e-05
44	3	1	0	0	0	0	1.49529e-05	0	0	0	8.86396e-06	0	0	0	8.44796e-05	1.94939e-05	5.97951e-05	2.42061e-05	1.01704e-05	1.76213e-05	3.68466e-05	1.04619e-05	0
45	3	1	0	0	0	2.01883e-05	0	0	0	0	0	0	0	0.000221056	5.90538e-05	4.02763e-05	6.1299e-05	3.7045e-05	1.03431e-05	3.5584e-05	1.79289e-05	0	6.69335e-05
